# Supplementary material for: Generation and analysis of a 29,745 unique Expressed Sequence Tags from the Pacific oyster (Crassostrea gigas) assembled into a publicly accessible database: the GigasDatabase
Source: BMC Genomics. 2009 Jul 29;10:341. doi: 10.1186/1471-2164-10-341 (PMC2907693; doi:10.1186/1471-2164-10-341)
Supplement: Additional file 1 — List of C. gigas annotated sequences. This table lists 12790 non-redundant sequences identifying known C. gigas sequences showing significant similarity (E-value < 10-6) with predicted proteins from mollusks and other organisms. This table includes the GenBank Accession numbers of the ESTs and corresponding best SwissProt hit descriptions. [file 1471-2164-10-341-S1.xls]

## Sheet: Feuil1
GenBank accession number	Best SP hit description
AB066348	[BBH] ITBX_DROME (sp|P11584) Integrin beta-PS OS=Drosophila melanogaster GN=mys PE=1 SV=3
AB071191	[BBH] ACT_PLAMG (sp|Q26065) Actin, adductor muscle OS=Placopecten magellanicus PE=2 SV=1
AB079243	HLF_MOUSE (sp|Q8BW74) Hepatic leukemia factor OS=Mus musculus GN=Hlf PE=2 SV=1
AB084783	[BBH] VIT6_CAEEL (sp|P18948) Vitellogenin-6 OS=Caenorhabditis elegans GN=vit-6 PE=1 SV=5
AB106142	[BBH] MMP17_HUMAN (sp|Q9ULZ9) Matrix metalloproteinase-17 OS=Homo sapiens GN=MMP17 PE=1 SV=3
AB118650	[BBH] KARG_LIOJA (sp|O15990) Arginine kinase OS=Liolophura japonica PE=2 SV=1
AB122062	HSP68_DROME (sp|O97125) Heat shock protein 68 OS=Drosophila melanogaster GN=Hsp68 PE=1 SV=1
AB122063	[BBH] HSP68_DROME (sp|O97125) Heat shock protein 68 OS=Drosophila melanogaster GN=Hsp68 PE=1 SV=1
AB122064	[BBH] HSP7D_MANSE (sp|Q9U639) Heat shock 70 kDa protein cognate 4 OS=Manduca sexta PE=2 SV=1
AB122065	[BBH] GRP78_APLCA (sp|Q16956) 78 kDa glucose-regulated protein OS=Aplysia californica PE=1 SV=1
AB122066	[BBH] EF1A_DANRE (sp|Q92005) Elongation factor 1-alpha OS=Danio rerio GN=eef1a PE=2 SV=1
AB122067	UBIQ_XENLA (sp|P62972) Ubiquitin OS=Xenopus laevis PE=1 SV=1
AB179775	[BBH] LYS_CRAGI (sp|Q6L6Q6) Lysozyme OS=Crassostrea gigas GN=lysoz PE=2 SV=1
AB185408	SC6A5_MOUSE (sp|Q761V0) Sodium- and chloride-dependent glycine transporter 2 OS=Mus musculus GN=Slc6a5 PE=2 SV=1
AB185494	TBA1_DROME (sp|P06603) Tubulin alpha-1 chain OS=Drosophila melanogaster GN=alphaTub84B PE=2 SV=1
AB196533	TBA2_PATVU (sp|P41383) Tubulin alpha-2/alpha-4 chain OS=Patella vulgata GN=TUB2 PE=2 SV=1
AB196534	TBB_PARLI (sp|P11833) Tubulin beta chain OS=Paracentrotus lividus PE=2 SV=1
AB199894	[BBH] RS5_HUMAN (sp|P46782) 40S ribosomal protein S5 OS=Homo sapiens GN=RPS5 PE=1 SV=4
AB199895	[BBH] RS18_AEQIR (sp|Q8IT98) 40S ribosomal protein S18 OS=Aequipecten irradians GN=RPS18 PE=2 SV=1
AB199896	[BBH] RS27L_RAT (sp|P24051) 40S ribosomal protein S27-like protein OS=Rattus norvegicus GN=Rps27l PE=1 SV=3
AB199897	RS30_RAT (sp|P62864) 40S ribosomal protein S30 OS=Rattus norvegicus GN=Fau PE=1 SV=1
AB234293	[BBH] SC6A6_BOVIN (sp|Q9MZ34) Sodium- and chloride-dependent taurine transporter OS=Bos taurus GN=SLC6A6 PE=2 SV=1
AB259818	[BBH] ESR1_XENLA (sp|P81559) Estrogen receptor OS=Xenopus laevis GN=esr1 PE=2 SV=1
AB262084	[BBH] ENPL_MACFA (sp|Q4R520) Endoplasmin OS=Macaca fascicularis GN=HSP90B1 PE=2 SV=1
AB262085	[BBH] CALX_CANFA (sp|P24643) Calnexin OS=Canis familiaris GN=CANX PE=1 SV=3
AB262086	[BBH] CALR_RABIT (sp|P15253) Calreticulin OS=Oryctolagus cuniculus GN=CALR PE=1 SV=1
AB262087	[BBH] Y028_RICPR (sp|O05972) Uncharacterized protein RP028 OS=Rickettsia prowazekii GN=RP028 PE=4 SV=1
AB262088	[BBH] VDAC2_XENLA (sp|P81004) Voltage-dependent anion-selective channel protein 2 OS=Xenopus laevis GN=vdac2 PE=1 SV=1
AB288344	[BBH] LYS2_CRAVI (sp|Q1XG90) Lysozyme 2 OS=Crassostrea virginica GN=lysoz2 PE=1 SV=1
AB288345	LYS_CRAGI (sp|Q6L6Q6) Lysozyme OS=Crassostrea gigas GN=lysoz PE=2 SV=1
AB307634	LYS_CRAGI (sp|Q6L6Q6) Lysozyme OS=Crassostrea gigas GN=lysoz PE=2 SV=1
AB308130	LECH_CHICK (sp|P02707) Hepatic lectin OS=Gallus gallus PE=1 SV=1
AB308370	[BBH] LEC1_CAEEL (sp|P36573) 32 kDa beta-galactoside-binding lectin OS=Caenorhabditis elegans GN=lec-1 PE=1 SV=1
AB375064	[BBH] MK14_RAT (sp|P70618) Mitogen-activated protein kinase 14 OS=Rattus norvegicus GN=Mapk14 PE=2 SV=3
AB375065	MK14_XENLA (sp|P47812) Mitogen-activated protein kinase 14 OS=Xenopus laevis GN=mapk14 PE=2 SV=1
AB425335	PGSC2_DROSI (sp|Q70PU1) Peptidoglycan-recognition protein-SC2 OS=Drosophila simulans GN=PGRP-SC2 PE=3 SV=1
AB425336	PGSC2_DROSI (sp|Q70PU1) Peptidoglycan-recognition protein-SC2 OS=Drosophila simulans GN=PGRP-SC2 PE=3 SV=1
AB425337	PGSC2_DROME (sp|Q9V4X2) Peptidoglycan-recognition protein-SC2 OS=Drosophila melanogaster GN=PGRP-SC2 PE=2 SV=1
AB425338	[BBH] PGRP2_HUMAN (sp|Q96PD5) N-acetylmuramoyl-L-alanine amidase OS=Homo sapiens GN=PGLYRP2 PE=1 SV=1
AF026063	[BBH] ACT_CRAGI (sp|O17320) Actin OS=Crassostrea gigas PE=2 SV=1
AF051320	[BBH] IKKA_CHICK (sp|Q5ZJB4) Inhibitor of nuclear factor kappa-B kinase subunit alpha OS=Gallus gallus GN=CHUK PE=2 SV=1
AF075683	NAS13_CAEEL (sp|Q20191) Zinc metalloproteinase nas-13 OS=Caenorhabditis elegans GN=nas-13 PE=2 SV=4
AF075684	[BBH] AIF1_HUMAN (sp|P55008) Allograft inflammatory factor 1 OS=Homo sapiens GN=AIF1 PE=1 SV=1
AF075685	NAS13_CAEEL (sp|Q20191) Zinc metalloproteinase nas-13 OS=Caenorhabditis elegans GN=nas-13 PE=2 SV=4
AF075686	NAS13_CAEEL (sp|Q20191) Zinc metalloproteinase nas-13 OS=Caenorhabditis elegans GN=nas-13 PE=2 SV=4
AF075687	[BBH] GDIR1_MACFA (sp|Q4R4J0) Rho GDP-dissociation inhibitor 1 OS=Macaca fascicularis GN=ARHGDIA PE=2 SV=1
AF075688	[BBH] RPN1_PIG (sp|Q9GMB0) Dolichyl-diphosphooligosaccharide--protein glycosyltransferase subunit 1 OS=Sus scrofa GN=RPN1 PE=1 SV=1
AF075689	[BBH] PLST_RAT (sp|Q63598) Plastin-3 OS=Rattus norvegicus GN=Pls3 PE=2 SV=1
AF075690	[BBH] PLST_RAT (sp|Q63598) Plastin-3 OS=Rattus norvegicus GN=Pls3 PE=2 SV=1
AF075691	[BBH] UAP56_RAT (sp|Q63413) Spliceosome RNA helicase Bat1 OS=Rattus norvegicus GN=Bat1 PE=2 SV=3
AF075692	[BBH] CP2DS_MESAU (sp|Q9QUJ1) Cytochrome P450 2D28 OS=Mesocricetus auratus GN=CYP2D28A PE=2 SV=1
AF075693	COFI_CRYNE (sp|Q5KJM6) Cofilin OS=Cryptococcus neoformans GN=COF1 PE=3 SV=1
AF075697	[BBH] CO6A6_HUMAN (sp|A6NMZ7) Collagen alpha-6(VI) chain OS=Homo sapiens GN=COL6A6 PE=2 SV=2
AF144646	[BBH] HSP7D_MANSE (sp|Q9U639) Heat shock 70 kDa protein cognate 4 OS=Manduca sexta PE=2 SV=1
AF239173	[BBH] TPM_HALDV (sp|Q9GZ71) Tropomyosin OS=Haliotis diversicolor PE=2 SV=1
AF288677	RAB20_MOUSE (sp|P35295) Ras-related protein Rab-20 OS=Mus musculus GN=Rab20 PE=2 SV=2
AF288678	[BBH] AMPL_BOVIN (sp|P00727) Cytosol aminopeptidase OS=Bos taurus GN=LAP3 PE=1 SV=3
AF321279	TIMP3_CHICK (sp|P26652) Metalloproteinase inhibitor 3 OS=Gallus gallus GN=TIMP3 PE=1 SV=2
AF349907	MT_CRAVI (sp|P23038) Metallothionein OS=Crassostrea virginica PE=1 SV=3
AJ130967	[BBH] BMP2_HUMAN (sp|P12643) Bone morphogenetic protein 2 OS=Homo sapiens GN=BMP2 PE=1 SV=1
AJ243263	MT_CRAVI (sp|P23038) Metallothionein OS=Crassostrea virginica PE=1 SV=3
AJ320504	[BBH] PGM1_MACFA (sp|Q4R5E4) Phosphoglucomutase-1 OS=Macaca fascicularis GN=PGM1 PE=2 SV=3
AJ422120	MDR49_DROME (sp|Q00449) Multidrug resistance protein homolog 49 OS=Drosophila melanogaster GN=Mdr49 PE=1 SV=1
AJ422121	[BBH] MACB_BRUA2 (sp|Q2YRG7) Macrolide export ATP-binding/permease protein macB OS=Brucella abortus (strain 2308) GN=macB PE=3 SV=2
AJ427419	[BBH] TGFR1_HUMAN (sp|P36897) TGF-beta receptor type-1 OS=Homo sapiens GN=TGFBR1 PE=1 SV=1
AJ427420	[BBH] BMPR2_MOUSE (sp|O35607) Bone morphogenetic protein receptor type-2 OS=Mus musculus GN=Bmpr2 PE=2 SV=1
AJ431681	[BBH] HSP83_DROAV (sp|O02192) Heat shock protein 83 OS=Drosophila auraria GN=Hsp83 PE=3 SV=1
AJ431682	RUXF_XENLA (sp|P62321) Small nuclear ribonucleoprotein F OS=Xenopus laevis GN=snrpf PE=3 SV=1
AJ431705	[BBH] TLL1_XENLA (sp|Q8JI28) Tolloid-like protein 1 OS=Xenopus laevis GN=tll1 PE=1 SV=1
AJ431706	RPN1_MOUSE (sp|Q91YQ5) Dolichyl-diphosphooligosaccharide--protein glycosyltransferase subunit 1 OS=Mus musculus GN=Rpn1 PE=2 SV=1
AJ431727	[BBH] TCTP_BRABE (sp|Q95VY2) Translationally-controlled tumor protein OS=Branchiostoma belcheri PE=2 SV=1
AJ431728	TBA_BOMMO (sp|P52273) Tubulin alpha chain OS=Bombyx mori PE=2 SV=1
AJ496218	[BBH] AATC_CHICK (sp|P00504) Aspartate aminotransferase, cytoplasmic OS=Gallus gallus GN=GOT1 PE=1 SV=3
AJ496219	[BBH] SODC_MOUSE (sp|P08228) Superoxide dismutase [Cu-Zn] OS=Mus musculus GN=Sod1 PE=1 SV=2
AJ535669	[BBH] MIPR_LYMST (sp|Q25410) Putative molluscan insulin-related peptide(s) receptor OS=Lymnaea stagnalis PE=2 SV=1
AJ544883	BMP7_HUMAN (sp|P18075) Bone morphogenetic protein 7 OS=Homo sapiens GN=BMP7 PE=1 SV=1
AJ544884	[BBH] BMP10_MOUSE (sp|Q9R229) Bone morphogenetic protein 10 OS=Mus musculus GN=Bmp10 PE=1 SV=2
AJ544885	BMP5_MOUSE (sp|P49003) Bone morphogenetic protein 5 OS=Mus musculus GN=Bmp5 PE=2 SV=1
AJ544886	[BBH] G3P_PALVE (sp|P56649) Glyceraldehyde-3-phosphate dehydrogenase OS=Palinurus versicolor PE=1 SV=1
AJ547616	ADCY7_MOUSE (sp|P51829) Adenylate cyclase type 7 OS=Mus musculus GN=Adcy7 PE=2 SV=1
AJ547617	[BBH] RL32_DROYA (sp|P61127) 60S ribosomal protein L32 OS=Drosophila yakuba GN=RpL32 PE=2 SV=1
AJ547618	MYSP_MYTGA (sp|O96064) Paramyosin OS=Mytilus galloprovincialis PE=2 SV=1
AJ547619	[BBH] DNLI4_CHICK (sp|Q90YB1) DNA ligase 4 OS=Gallus gallus GN=LIG4 PE=2 SV=2
AJ547620	RPGF2_HUMAN (sp|Q9Y4G8) Rap guanine nucleotide exchange factor 2 OS=Homo sapiens GN=RAPGEF2 PE=1 SV=1
AJ549813	[BBH] LGR5_MOUSE (sp|Q9Z1P4) Leucine-rich repeat-containing G-protein coupled receptor 5 OS=Mus musculus GN=Lgr5 PE=2 SV=1
AJ550455	SLC31_RAT (sp|Q64319) Neutral and basic amino acid transport protein rBAT OS=Rattus norvegicus GN=Slc3a1 PE=1 SV=1
AJ550634	[BBH] LEC1_CAEEL (sp|P36573) 32 kDa beta-galactoside-binding lectin OS=Caenorhabditis elegans GN=lec-1 PE=1 SV=1
AJ551182	[BBH] CALRL_RAT (sp|Q63118) Calcitonin gene-related peptide type 1 receptor OS=Rattus norvegicus GN=Calcrl PE=2 SV=1
AJ553907	[BBH] COX1_DROME (sp|P00399) Cytochrome c oxidase subunit 1 OS=Drosophila melanogaster GN=mt:CoI PE=3 SV=1
AJ553908	[BBH] COX1_DROME (sp|P00399) Cytochrome c oxidase subunit 1 OS=Drosophila melanogaster GN=mt:CoI PE=3 SV=1
AJ553909	[BBH] COX1_DROME (sp|P00399) Cytochrome c oxidase subunit 1 OS=Drosophila melanogaster GN=mt:CoI PE=3 SV=1
AJ553910	[BBH] COX1_DROME (sp|P00399) Cytochrome c oxidase subunit 1 OS=Drosophila melanogaster GN=mt:CoI PE=3 SV=1
AJ553911	[BBH] COX1_DROME (sp|P00399) Cytochrome c oxidase subunit 1 OS=Drosophila melanogaster GN=mt:CoI PE=3 SV=1
AJ555455	CLK2_HUMAN (sp|P49760) Dual specificity protein kinase CLK2 OS=Homo sapiens GN=CLK2 PE=2 SV=1
AJ555915	[BBH] SKA2B_XENLA (sp|Q5U597) Src kinase-associated phosphoprotein 2-B OS=Xenopus laevis GN=skap2-B PE=2 SV=1
AJ556989	[BBH] AOF_DANRE (sp|Q6NSN2) Amine oxidase [flavin-containing] OS=Danio rerio GN=mao PE=1 SV=1
AJ557014	[BBH] HELC1_HUMAN (sp|Q8N3C0) Activating signal cointegrator 1 complex subunit 3 OS=Homo sapiens GN=ASCC3 PE=1 SV=3
AJ557140	GST_PLAVI (sp|Q0ZS46) Glutathione S-transferase OS=Plasmodium vivax GN=GST PE=2 SV=1
AJ557141	[BBH] GSTO1_HUMAN (sp|P78417) Glutathione transferase omega-1 OS=Homo sapiens GN=GSTO1 PE=1 SV=2
AJ557884	[BBH] RL7_PONAB (sp|Q5R9R4) 60S ribosomal protein L7 OS=Pongo abelii GN=RPL7 PE=2 SV=1
AJ558239	[BBH] GLNA2_DROME (sp|P20478) Glutamine synthetase 2 cytoplasmic OS=Drosophila melanogaster GN=Gs2 PE=2 SV=3
AJ558252	[BBH] GSTM2_MACFU (sp|Q9BEB0) Glutathione S-transferase Mu 2 OS=Macaca fuscata fuscata GN=GSTM2 PE=2 SV=3
AJ560757	[BBH] SMAD6_CHICK (sp|Q9W734) Mothers against decapentaplegic homolog 6 OS=Gallus gallus GN=SMAD6 PE=2 SV=1
AJ560758	[BBH] DYSI1_HUMAN (sp|Q86WC6) Dysferlin-interacting protein 1 OS=Homo sapiens GN=DYSFIP1 PE=1 SV=1
AJ560759	TTC29_RAT (sp|Q6AYP3) Tetratricopeptide repeat protein 29 OS=Rattus norvegicus GN=Ttc29 PE=2 SV=1
AJ560760	[BBH] CLN3_MOUSE (sp|Q61124) Battenin OS=Mus musculus GN=Cln3 PE=2 SV=1
AJ561117	[BBH] RS10_LUMRU (sp|O77302) 40S ribosomal protein S10 OS=Lumbricus rubellus GN=RPS10 PE=2 SV=1
AJ561118	[BBH] RS25_BRABE (sp|Q8ISN9) 40S ribosomal protein S25 OS=Branchiostoma belcheri GN=RPS25 PE=2 SV=1
AJ563453	[BBH] DCOR_BOVIN (sp|P27117) Ornithine decarboxylase OS=Bos taurus GN=ODC1 PE=2 SV=1
AJ563454	[BBH] RS11_RAT (sp|P62282) 40S ribosomal protein S11 OS=Rattus norvegicus GN=Rps11 PE=1 SV=3
AJ563455	[BBH] COX1_DROME (sp|P00399) Cytochrome c oxidase subunit 1 OS=Drosophila melanogaster GN=mt:CoI PE=3 SV=1
AJ563456	[BBH] RL5_STYCL (sp|Q26481) 60S ribosomal protein L5 OS=Styela clava GN=RPL5 PE=3 SV=3
AJ563457	[BBH] RL18_MOUSE (sp|P35980) 60S ribosomal protein L18 OS=Mus musculus GN=Rpl18 PE=2 SV=3
AJ563458	[BBH] MLE_AEQIR (sp|P07291) Myosin essential light chain, striated adductor muscle OS=Aequipecten irradians PE=1 SV=2
AJ563459	[BBH] RL24_PAGMA (sp|Q6Y263) 60S ribosomal protein L24 OS=Pagrus major GN=rpl24 PE=2 SV=1
AJ563460	[BBH] ARPC3_HUMAN (sp|O15145) Actin-related protein 2/3 complex subunit 3 OS=Homo sapiens GN=ARPC3 PE=1 SV=3
AJ563461	[BBH] RS8_APIME (sp|O76756) 40S ribosomal protein S8 OS=Apis mellifera GN=RpS8 PE=2 SV=2
AJ563462	[BBH] RL9_SPOFR (sp|Q963B7) 60S ribosomal protein L9 OS=Spodoptera frugiperda GN=RpL9 PE=2 SV=1
AJ563463	[BBH] RS20_XENLA (sp|P23403) 40S ribosomal protein S20 OS=Xenopus laevis GN=rps20 PE=3 SV=1
AJ563464	[BBH] RS19_AEQIR (sp|Q8ITC3) 40S ribosomal protein S19 OS=Aequipecten irradians GN=RPS19 PE=2 SV=1
AJ563465	[BBH] NAT13_DANRE (sp|Q6DBY2) N-acetyltransferase NAT13 OS=Danio rerio GN=nat13 PE=1 SV=1
AJ563466	[BBH] RL31_PAROL (sp|Q9IA76) 60S ribosomal protein L31 OS=Paralichthys olivaceus GN=rpl31 PE=2 SV=1
AJ563467	SEVE_ECHGR (sp|Q24800) Severin OS=Echinococcus granulosus GN=AG8 PE=2 SV=3
AJ563468	[BBH] GNAI_LYMST (sp|P30682) Guanine nucleotide-binding protein G(i) subunit alpha OS=Lymnaea stagnalis PE=2 SV=3
AJ563469	[BBH] TRM61_RAT (sp|Q6AY46) tRNA (adenine-N(1)-)-methyltransferase catalytic subunit TRM61 OS=Rattus norvegicus GN=Trm61 PE=2 SV=1
AJ563470	[BBH] FKBP2_BOVIN (sp|Q32PA9) FK506-binding protein 2 OS=Bos taurus GN=FKBP2 PE=2 SV=1
AJ563471	[BBH] RS27L_RAT (sp|P24051) 40S ribosomal protein S27-like protein OS=Rattus norvegicus GN=Rps27l PE=1 SV=3
AJ563472	[BBH] RS3_RAT (sp|P62909) 40S ribosomal protein S3 OS=Rattus norvegicus GN=Rps3 PE=2 SV=1
AJ563473	[BBH] UBIQ_XENLA (sp|P62972) Ubiquitin OS=Xenopus laevis PE=1 SV=1
AJ563474	[BBH] RL23_DROME (sp|P48159) 60S ribosomal protein L23 OS=Drosophila melanogaster GN=RpL23 PE=1 SV=2
AJ563475	FRIS_LYMST (sp|P42577) Soma ferritin OS=Lymnaea stagnalis PE=2 SV=2
AJ563476	[BBH] RL19_RAT (sp|P84100) 60S ribosomal protein L19 OS=Rattus norvegicus GN=Rpl19 PE=1 SV=1
AJ563477	[BBH] RL11_RAT (sp|P62914) 60S ribosomal protein L11 OS=Rattus norvegicus GN=Rpl11 PE=1 SV=2
AJ563478	[BBH] RL8_RAT (sp|P62919) 60S ribosomal protein L8 OS=Rattus norvegicus GN=Rpl8 PE=2 SV=2
AJ563479	HXK1_MOUSE (sp|P17710) Hexokinase-1 OS=Mus musculus GN=Hk1 PE=1 SV=2
AJ563480	[BBH] RS5_HUMAN (sp|P46782) 40S ribosomal protein S5 OS=Homo sapiens GN=RPS5 PE=1 SV=4
AJ563481	[BBH] SSRB_BOVIN (sp|Q5E9E4) Translocon-associated protein subunit beta OS=Bos taurus GN=SSR2 PE=2 SV=1
AJ563482	HMG2_DROME (sp|Q24537) High mobility group protein DSP1 OS=Drosophila melanogaster GN=Dsp1 PE=2 SV=1
AJ563483	[BBH] RS17_BOVIN (sp|A5PK63) 40S ribosomal protein S17 OS=Bos taurus GN=RPS17 PE=2 SV=1
AJ563484	[BBH] GCDH_PIG (sp|P81140) Glutaryl-CoA dehydrogenase, mitochondrial (Fragment) OS=Sus scrofa GN=GCDH PE=1 SV=1
AJ564624	[BBH] CYB5_MOUSE (sp|P56395) Cytochrome b5 OS=Mus musculus GN=Cyb5a PE=1 SV=2
AJ564625	FRIS_LYMST (sp|P42577) Soma ferritin OS=Lymnaea stagnalis PE=2 SV=2
AJ565437	[BBH] COX1_DROME (sp|P00399) Cytochrome c oxidase subunit 1 OS=Drosophila melanogaster GN=mt:CoI PE=3 SV=1
AJ565438	[BBH] COX3_SCYCA (sp|O79407) Cytochrome c oxidase subunit 3 OS=Scyliorhinus canicula GN=MT-CO3 PE=3 SV=1
AJ565439	[BBH] COX1_DROME (sp|P00399) Cytochrome c oxidase subunit 1 OS=Drosophila melanogaster GN=mt:CoI PE=3 SV=1
AJ565440	[BBH] AP1M1_HUMAN (sp|Q9BXS5) AP-1 complex subunit mu-1 OS=Homo sapiens GN=AP1M1 PE=1 SV=3
AJ565443	CO8A2_HUMAN (sp|P25067) Collagen alpha-2(VIII) chain OS=Homo sapiens GN=COL8A2 PE=1 SV=2
AJ565444	CADH7_CHICK (sp|Q90763) Cadherin-7 OS=Gallus gallus GN=CDH7 PE=2 SV=1
AJ565445	[BBH] AP1M1_HUMAN (sp|Q9BXS5) AP-1 complex subunit mu-1 OS=Homo sapiens GN=AP1M1 PE=1 SV=3
AJ565447	[BBH] CYB_DELSU (sp|Q9XNV7) Cytochrome b OS=Delomys sublineatus GN=MT-CYB PE=3 SV=1
AJ565450	[BBH] AP1M1_HUMAN (sp|Q9BXS5) AP-1 complex subunit mu-1 OS=Homo sapiens GN=AP1M1 PE=1 SV=3
AJ565452	B3GT1_PONPY (sp|Q9MYM7) Beta-1,3-galactosyltransferase 1 OS=Pongo pygmaeus GN=B3GALT1 PE=3 SV=1
AJ565454	[BBH] COX3_SCYCA (sp|O79407) Cytochrome c oxidase subunit 3 OS=Scyliorhinus canicula GN=MT-CO3 PE=3 SV=1
AJ565456	SCR11_OMMSL (sp|P18426) S-crystallin SL11 OS=Ommastrephes sloanei PE=2 SV=1
AJ565460	[BBH] COX3_SCYCA (sp|O79407) Cytochrome c oxidase subunit 3 OS=Scyliorhinus canicula GN=MT-CO3 PE=3 SV=1
AJ565463	[BBH] RS21_MOUSE (sp|Q9CQR2) 40S ribosomal protein S21 OS=Mus musculus GN=Rps21 PE=2 SV=1
AJ565464	[BBH] AP1M1_HUMAN (sp|Q9BXS5) AP-1 complex subunit mu-1 OS=Homo sapiens GN=AP1M1 PE=1 SV=3
AJ565465	SPG7_HUMAN (sp|Q9UQ90) Paraplegin OS=Homo sapiens GN=SPG7 PE=1 SV=2
AJ565466	[BBH] COX3_SCYCA (sp|O79407) Cytochrome c oxidase subunit 3 OS=Scyliorhinus canicula GN=MT-CO3 PE=3 SV=1
AJ565467	BIRC2_HUMAN (sp|Q13490) Baculoviral IAP repeat-containing protein 2 OS=Homo sapiens GN=BIRC2 PE=1 SV=2
AJ565468	[BBH] NU5M_MYTED (sp|Q00232) NADH-ubiquinone oxidoreductase chain 5 OS=Mytilus edulis GN=ND5 PE=3 SV=2
AJ565469	[BBH] AP1M1_HUMAN (sp|Q9BXS5) AP-1 complex subunit mu-1 OS=Homo sapiens GN=AP1M1 PE=1 SV=3
AJ565470	[BBH] GBLP_ORENI (sp|O42249) Guanine nucleotide-binding protein subunit beta-2-like 1 OS=Oreochromis niloticus GN=gnb2l1 PE=2 SV=1
AJ565471	[BBH] AP1M1_HUMAN (sp|Q9BXS5) AP-1 complex subunit mu-1 OS=Homo sapiens GN=AP1M1 PE=1 SV=3
AJ565472	[BBH] AP1M1_HUMAN (sp|Q9BXS5) AP-1 complex subunit mu-1 OS=Homo sapiens GN=AP1M1 PE=1 SV=3
AJ565473	MT_CRAVI (sp|P23038) Metallothionein OS=Crassostrea virginica PE=1 SV=3
AJ565475	[BBH] AP1M1_HUMAN (sp|Q9BXS5) AP-1 complex subunit mu-1 OS=Homo sapiens GN=AP1M1 PE=1 SV=3
AJ565476	[BBH] RL18_MOUSE (sp|P35980) 60S ribosomal protein L18 OS=Mus musculus GN=Rpl18 PE=2 SV=3
AJ565478	[BBH] RL37A_CRYST (sp|O61462) 60S ribosomal protein L37a OS=Cryptochiton stelleri GN=RPL37A PE=3 SV=3
AJ565479	[BBH] FSCN2_BOVIN (sp|O18728) Fascin-2 OS=Bos taurus GN=FSCN2 PE=2 SV=1
AJ565480	[BBH] AP1M1_HUMAN (sp|Q9BXS5) AP-1 complex subunit mu-1 OS=Homo sapiens GN=AP1M1 PE=1 SV=3
AJ565481	[BBH] COX1_DROME (sp|P00399) Cytochrome c oxidase subunit 1 OS=Drosophila melanogaster GN=mt:CoI PE=3 SV=1
AJ565482	[BBH] AP1M1_HUMAN (sp|Q9BXS5) AP-1 complex subunit mu-1 OS=Homo sapiens GN=AP1M1 PE=1 SV=3
AJ565483	[BBH] COX3_SCYCA (sp|O79407) Cytochrome c oxidase subunit 3 OS=Scyliorhinus canicula GN=MT-CO3 PE=3 SV=1
AJ565484	[BBH] COX3_SCYCA (sp|O79407) Cytochrome c oxidase subunit 3 OS=Scyliorhinus canicula GN=MT-CO3 PE=3 SV=1
AJ565487	[BBH] BTG1_RAT (sp|Q63073) Protein BTG1 OS=Rattus norvegicus GN=Btg1 PE=2 SV=1
AJ565489	[BBH] NU5M_MYTED (sp|Q00232) NADH-ubiquinone oxidoreductase chain 5 OS=Mytilus edulis GN=ND5 PE=3 SV=2
AJ565491	[BBH] AP1M1_HUMAN (sp|Q9BXS5) AP-1 complex subunit mu-1 OS=Homo sapiens GN=AP1M1 PE=1 SV=3
AJ565492	[BBH] AP1M1_HUMAN (sp|Q9BXS5) AP-1 complex subunit mu-1 OS=Homo sapiens GN=AP1M1 PE=1 SV=3
AJ565493	[BBH] COX3_SCYCA (sp|O79407) Cytochrome c oxidase subunit 3 OS=Scyliorhinus canicula GN=MT-CO3 PE=3 SV=1
AJ565495	[BBH] AP1M1_HUMAN (sp|Q9BXS5) AP-1 complex subunit mu-1 OS=Homo sapiens GN=AP1M1 PE=1 SV=3
AJ565496	[BBH] T167A_CHICK (sp|Q5ZII6) Transmembrane protein 167A OS=Gallus gallus GN=TMEM167A PE=3 SV=1
AJ565497	TPPP3_RAT (sp|Q5PPN5) Tubulin polymerization-promoting protein family member 3 OS=Rattus norvegicus GN=Tppp3 PE=2 SV=1
AJ565499	DEF1_CRAVI (sp|P85008) Defensin-1 OS=Crassostrea virginica PE=1 SV=1
AJ565500	[BBH] RS27L_RAT (sp|P24051) 40S ribosomal protein S27-like protein OS=Rattus norvegicus GN=Rps27l PE=1 SV=3
AJ565501	[BBH] RS10_LUMRU (sp|O77302) 40S ribosomal protein S10 OS=Lumbricus rubellus GN=RPS10 PE=2 SV=1
AJ565502	[BBH] COX3_SCYCA (sp|O79407) Cytochrome c oxidase subunit 3 OS=Scyliorhinus canicula GN=MT-CO3 PE=3 SV=1
AJ565503	[BBH] AP1M1_HUMAN (sp|Q9BXS5) AP-1 complex subunit mu-1 OS=Homo sapiens GN=AP1M1 PE=1 SV=3
AJ565504	[BBH] CYB_DELSU (sp|Q9XNV7) Cytochrome b OS=Delomys sublineatus GN=MT-CYB PE=3 SV=1
AJ565505	[BBH] COFI_GIBZE (sp|Q4I963) Cofilin OS=Gibberella zeae GN=COF1 PE=3 SV=1
AJ565506	[BBH] SCP_PATYE (sp|P02637) Sarcoplasmic calcium-binding protein OS=Patinopecten yessoensis PE=1 SV=1
AJ565508	[BBH] AP1M1_HUMAN (sp|Q9BXS5) AP-1 complex subunit mu-1 OS=Homo sapiens GN=AP1M1 PE=1 SV=3
AJ565509	[BBH] COX3_SCYCA (sp|O79407) Cytochrome c oxidase subunit 3 OS=Scyliorhinus canicula GN=MT-CO3 PE=3 SV=1
AJ565510	[BBH] MEF2_DROME (sp|P40791) Myocyte-specific enhancer factor 2 OS=Drosophila melanogaster GN=Mef2 PE=1 SV=2
AJ565511	[BBH] RL14_LUMRU (sp|O46160) 60S ribosomal protein L14 OS=Lumbricus rubellus GN=RPL14 PE=3 SV=1
AJ565512	[BBH] AP1M1_HUMAN (sp|Q9BXS5) AP-1 complex subunit mu-1 OS=Homo sapiens GN=AP1M1 PE=1 SV=3
AJ565514	[BBH] COX3_SCYCA (sp|O79407) Cytochrome c oxidase subunit 3 OS=Scyliorhinus canicula GN=MT-CO3 PE=3 SV=1
AJ565515	[BBH] AP1M1_HUMAN (sp|Q9BXS5) AP-1 complex subunit mu-1 OS=Homo sapiens GN=AP1M1 PE=1 SV=3
AJ565516	[BBH] RGP51_LYMST (sp|Q6QUW1) Retrograde protein of 51 kDa OS=Lymnaea stagnalis GN=RGP51 PE=1 SV=1
AJ565517	[BBH] WBP2_HUMAN (sp|Q969T9) WW domain-binding protein 2 OS=Homo sapiens GN=WBP2 PE=1 SV=1
AJ565518	[BBH] DYXC1_GORGO (sp|Q863A5) Dyslexia susceptibility 1 candidate gene 1 protein homolog OS=Gorilla gorilla gorilla GN=DYX1C1 PE=3 SV=1
AJ565520	[BBH] SAL_SILAS (sp|Q9PVW8) Rhamnose-binding lectin OS=Silurus asotus PE=1 SV=1
AJ565521	[BBH] NELFE_DROME (sp|P92204) Negative elongation factor E OS=Drosophila melanogaster GN=Nelf-E PE=1 SV=1
AJ565522	[BBH] 4EBP1_HUMAN (sp|Q13541) Eukaryotic translation initiation factor 4E-binding protein 1 OS=Homo sapiens GN=EIF4EBP1 PE=1 SV=3
AJ565524	[BBH] AP1M1_HUMAN (sp|Q9BXS5) AP-1 complex subunit mu-1 OS=Homo sapiens GN=AP1M1 PE=1 SV=3
AJ565525	[BBH] AP1M1_HUMAN (sp|Q9BXS5) AP-1 complex subunit mu-1 OS=Homo sapiens GN=AP1M1 PE=1 SV=3
AJ565527	[BBH] AP1M1_HUMAN (sp|Q9BXS5) AP-1 complex subunit mu-1 OS=Homo sapiens GN=AP1M1 PE=1 SV=3
AJ565529	[BBH] AP1M1_HUMAN (sp|Q9BXS5) AP-1 complex subunit mu-1 OS=Homo sapiens GN=AP1M1 PE=1 SV=3
AJ565530	[BBH] AP1M1_HUMAN (sp|Q9BXS5) AP-1 complex subunit mu-1 OS=Homo sapiens GN=AP1M1 PE=1 SV=3
AJ565531	[BBH] AP1M1_HUMAN (sp|Q9BXS5) AP-1 complex subunit mu-1 OS=Homo sapiens GN=AP1M1 PE=1 SV=3
AJ565532	[BBH] AP1M1_HUMAN (sp|Q9BXS5) AP-1 complex subunit mu-1 OS=Homo sapiens GN=AP1M1 PE=1 SV=3
AJ565534	[BBH] COX3_SCYCA (sp|O79407) Cytochrome c oxidase subunit 3 OS=Scyliorhinus canicula GN=MT-CO3 PE=3 SV=1
AJ565536	[BBH] COX3_SCYCA (sp|O79407) Cytochrome c oxidase subunit 3 OS=Scyliorhinus canicula GN=MT-CO3 PE=3 SV=1
AJ565537	[BBH] COX3_SCYCA (sp|O79407) Cytochrome c oxidase subunit 3 OS=Scyliorhinus canicula GN=MT-CO3 PE=3 SV=1
AJ565538	[BBH] AP1M1_HUMAN (sp|Q9BXS5) AP-1 complex subunit mu-1 OS=Homo sapiens GN=AP1M1 PE=1 SV=3
AJ565539	[BBH] COX3_SCYCA (sp|O79407) Cytochrome c oxidase subunit 3 OS=Scyliorhinus canicula GN=MT-CO3 PE=3 SV=1
AJ565541	[BBH] COX3_SCYCA (sp|O79407) Cytochrome c oxidase subunit 3 OS=Scyliorhinus canicula GN=MT-CO3 PE=3 SV=1
AJ565542	[BBH] RL18_MOUSE (sp|P35980) 60S ribosomal protein L18 OS=Mus musculus GN=Rpl18 PE=2 SV=3
AJ565544	[BBH] COX3_SCYCA (sp|O79407) Cytochrome c oxidase subunit 3 OS=Scyliorhinus canicula GN=MT-CO3 PE=3 SV=1
AJ565546	[BBH] AP1M1_HUMAN (sp|Q9BXS5) AP-1 complex subunit mu-1 OS=Homo sapiens GN=AP1M1 PE=1 SV=3
AJ565547	[BBH] AP1M1_HUMAN (sp|Q9BXS5) AP-1 complex subunit mu-1 OS=Homo sapiens GN=AP1M1 PE=1 SV=3
AJ565548	[BBH] AP1M1_HUMAN (sp|Q9BXS5) AP-1 complex subunit mu-1 OS=Homo sapiens GN=AP1M1 PE=1 SV=3
AJ565549	[BBH] AP1M1_HUMAN (sp|Q9BXS5) AP-1 complex subunit mu-1 OS=Homo sapiens GN=AP1M1 PE=1 SV=3
AJ565550	[BBH] AP1M1_HUMAN (sp|Q9BXS5) AP-1 complex subunit mu-1 OS=Homo sapiens GN=AP1M1 PE=1 SV=3
AJ565551	[BBH] RL18A_HUMAN (sp|Q02543) 60S ribosomal protein L18a OS=Homo sapiens GN=RPL18A PE=1 SV=2
AJ565552	[BBH] COX3_SCYCA (sp|O79407) Cytochrome c oxidase subunit 3 OS=Scyliorhinus canicula GN=MT-CO3 PE=3 SV=1
AJ565553	PROF4_HUMAN (sp|Q8NHR9) Profilin-4 OS=Homo sapiens GN=PFN4 PE=2 SV=1
AJ565555	[BBH] COX1_DROME (sp|P00399) Cytochrome c oxidase subunit 1 OS=Drosophila melanogaster GN=mt:CoI PE=3 SV=1
AJ565556	NU2M_LOCMI (sp|Q36426) NADH-ubiquinone oxidoreductase chain 2 OS=Locusta migratoria GN=ND2 PE=3 SV=1
AJ565558	[BBH] UBIQ_XENLA (sp|P62972) Ubiquitin OS=Xenopus laevis PE=1 SV=1
AJ565559	[BBH] AP1M1_HUMAN (sp|Q9BXS5) AP-1 complex subunit mu-1 OS=Homo sapiens GN=AP1M1 PE=1 SV=3
AJ565560	[BBH] COX3_SCYCA (sp|O79407) Cytochrome c oxidase subunit 3 OS=Scyliorhinus canicula GN=MT-CO3 PE=3 SV=1
AJ565561	[BBH] AP1M1_HUMAN (sp|Q9BXS5) AP-1 complex subunit mu-1 OS=Homo sapiens GN=AP1M1 PE=1 SV=3
AJ565562	APLP_LOCMI (sp|Q9U943) Apolipophorins OS=Locusta migratoria PE=1 SV=2
AJ565563	[BBH] COX3_SCYCA (sp|O79407) Cytochrome c oxidase subunit 3 OS=Scyliorhinus canicula GN=MT-CO3 PE=3 SV=1
AJ565565	[BBH] RL31_PAROL (sp|Q9IA76) 60S ribosomal protein L31 OS=Paralichthys olivaceus GN=rpl31 PE=2 SV=1
AJ565566	[BBH] COX3_SCYCA (sp|O79407) Cytochrome c oxidase subunit 3 OS=Scyliorhinus canicula GN=MT-CO3 PE=3 SV=1
AJ565567	[BBH] AP1M1_HUMAN (sp|Q9BXS5) AP-1 complex subunit mu-1 OS=Homo sapiens GN=AP1M1 PE=1 SV=3
AJ565568	[BBH] SPRR3_HUMAN (sp|Q9UBC9) Small proline-rich protein 3 OS=Homo sapiens GN=SPRR3 PE=1 SV=2
AJ565569	[BBH] NU5M_MYTED (sp|Q00232) NADH-ubiquinone oxidoreductase chain 5 OS=Mytilus edulis GN=ND5 PE=3 SV=2
AJ565570	[BBH] COX3_SCYCA (sp|O79407) Cytochrome c oxidase subunit 3 OS=Scyliorhinus canicula GN=MT-CO3 PE=3 SV=1
AJ565571	[BBH] AP1M1_HUMAN (sp|Q9BXS5) AP-1 complex subunit mu-1 OS=Homo sapiens GN=AP1M1 PE=1 SV=3
AJ565572	[BBH] COX3_SCYCA (sp|O79407) Cytochrome c oxidase subunit 3 OS=Scyliorhinus canicula GN=MT-CO3 PE=3 SV=1
AJ565573	[BBH] COX3_SCYCA (sp|O79407) Cytochrome c oxidase subunit 3 OS=Scyliorhinus canicula GN=MT-CO3 PE=3 SV=1
AJ565575	[BBH] TPM_HALDV (sp|Q9GZ71) Tropomyosin OS=Haliotis diversicolor PE=2 SV=1
AJ565576	[BBH] AP1M1_HUMAN (sp|Q9BXS5) AP-1 complex subunit mu-1 OS=Homo sapiens GN=AP1M1 PE=1 SV=3
AJ565577	[BBH] COX3_SCYCA (sp|O79407) Cytochrome c oxidase subunit 3 OS=Scyliorhinus canicula GN=MT-CO3 PE=3 SV=1
AJ565579	SEPP1_BOVIN (sp|P49907) Selenoprotein P OS=Bos taurus GN=SEPP1 PE=2 SV=2
AJ565582	SCD5_HUMAN (sp|Q86SK9) Stearoyl-CoA desaturase 5 OS=Homo sapiens GN=SCD5 PE=2 SV=2
AJ565583	[BBH] CCNI_HUMAN (sp|Q14094) Cyclin-I OS=Homo sapiens GN=CCNI PE=1 SV=1
AJ565587	[BBH] TYB4_RAT (sp|P62329) Thymosin beta-4 OS=Rattus norvegicus GN=Tmsb4x PE=1 SV=2
AJ565588	[BBH] AP1M1_HUMAN (sp|Q9BXS5) AP-1 complex subunit mu-1 OS=Homo sapiens GN=AP1M1 PE=1 SV=3
AJ565590	[BBH] AP1M1_HUMAN (sp|Q9BXS5) AP-1 complex subunit mu-1 OS=Homo sapiens GN=AP1M1 PE=1 SV=3
AJ565591	[BBH] AP1M1_HUMAN (sp|Q9BXS5) AP-1 complex subunit mu-1 OS=Homo sapiens GN=AP1M1 PE=1 SV=3
AJ565592	[BBH] COX3_SCYCA (sp|O79407) Cytochrome c oxidase subunit 3 OS=Scyliorhinus canicula GN=MT-CO3 PE=3 SV=1
AJ565593	[BBH] COX3_SCYCA (sp|O79407) Cytochrome c oxidase subunit 3 OS=Scyliorhinus canicula GN=MT-CO3 PE=3 SV=1
AJ565594	[BBH] AP1M1_HUMAN (sp|Q9BXS5) AP-1 complex subunit mu-1 OS=Homo sapiens GN=AP1M1 PE=1 SV=3
AJ565596	[BBH] RS4_IXOSC (sp|Q4PMB3) 40S ribosomal protein S4 OS=Ixodes scapularis GN=RpS4 PE=2 SV=1
AJ565597	[BBH] AP1M1_HUMAN (sp|Q9BXS5) AP-1 complex subunit mu-1 OS=Homo sapiens GN=AP1M1 PE=1 SV=3
AJ565599	CHAC1_DANRE (sp|Q5SPB6) Cation transport regulator-like protein 1 OS=Danio rerio GN=chac1 PE=3 SV=1
AJ565600	P60_LISGR (sp|Q01835) Protein p60 OS=Listeria grayi GN=iap PE=3 SV=1
AJ565602	HEBP2_HUMAN (sp|Q9Y5Z4) Heme-binding protein 2 OS=Homo sapiens GN=HEBP2 PE=1 SV=1
AJ565603	[BBH] TYB4_RAT (sp|P62329) Thymosin beta-4 OS=Rattus norvegicus GN=Tmsb4x PE=1 SV=2
AJ565607	[BBH] COX3_SCYCA (sp|O79407) Cytochrome c oxidase subunit 3 OS=Scyliorhinus canicula GN=MT-CO3 PE=3 SV=1
AJ565608	[BBH] AP1M1_HUMAN (sp|Q9BXS5) AP-1 complex subunit mu-1 OS=Homo sapiens GN=AP1M1 PE=1 SV=3
AJ565609	[BBH] MEF2_DROME (sp|P40791) Myocyte-specific enhancer factor 2 OS=Drosophila melanogaster GN=Mef2 PE=1 SV=2
AJ565611	LEG4_HUMAN (sp|P56470) Galectin-4 OS=Homo sapiens GN=LGALS4 PE=1 SV=1
AJ565613	[BBH] AP1M1_HUMAN (sp|Q9BXS5) AP-1 complex subunit mu-1 OS=Homo sapiens GN=AP1M1 PE=1 SV=3
AJ565614	[BBH] COX3_SCYCA (sp|O79407) Cytochrome c oxidase subunit 3 OS=Scyliorhinus canicula GN=MT-CO3 PE=3 SV=1
AJ565616	[BBH] COX3_SCYCA (sp|O79407) Cytochrome c oxidase subunit 3 OS=Scyliorhinus canicula GN=MT-CO3 PE=3 SV=1
AJ565617	[BBH] AP1M1_HUMAN (sp|Q9BXS5) AP-1 complex subunit mu-1 OS=Homo sapiens GN=AP1M1 PE=1 SV=3
AJ565618	[BBH] COX3_SCYCA (sp|O79407) Cytochrome c oxidase subunit 3 OS=Scyliorhinus canicula GN=MT-CO3 PE=3 SV=1
AJ565619	[BBH] AP1M1_HUMAN (sp|Q9BXS5) AP-1 complex subunit mu-1 OS=Homo sapiens GN=AP1M1 PE=1 SV=3
AJ565620	[BBH] AP1M1_HUMAN (sp|Q9BXS5) AP-1 complex subunit mu-1 OS=Homo sapiens GN=AP1M1 PE=1 SV=3
AJ565622	[BBH] EF1A_DANRE (sp|Q92005) Elongation factor 1-alpha OS=Danio rerio GN=eef1a PE=2 SV=1
AJ565624	[BBH] AP1M1_HUMAN (sp|Q9BXS5) AP-1 complex subunit mu-1 OS=Homo sapiens GN=AP1M1 PE=1 SV=3
AJ565625	[BBH] AP1M1_HUMAN (sp|Q9BXS5) AP-1 complex subunit mu-1 OS=Homo sapiens GN=AP1M1 PE=1 SV=3
AJ565626	[BBH] AP1M1_HUMAN (sp|Q9BXS5) AP-1 complex subunit mu-1 OS=Homo sapiens GN=AP1M1 PE=1 SV=3
AJ565627	NXN_BOVIN (sp|A6QLU8) Nucleoredoxin OS=Bos taurus GN=NXN PE=2 SV=1
AJ565628	[BBH] AP1M1_HUMAN (sp|Q9BXS5) AP-1 complex subunit mu-1 OS=Homo sapiens GN=AP1M1 PE=1 SV=3
AJ565630	[BBH] AP1M1_HUMAN (sp|Q9BXS5) AP-1 complex subunit mu-1 OS=Homo sapiens GN=AP1M1 PE=1 SV=3
AJ565631	[BBH] AP1M1_HUMAN (sp|Q9BXS5) AP-1 complex subunit mu-1 OS=Homo sapiens GN=AP1M1 PE=1 SV=3
AJ565632	[BBH] COX3_SCYCA (sp|O79407) Cytochrome c oxidase subunit 3 OS=Scyliorhinus canicula GN=MT-CO3 PE=3 SV=1
AJ565633	[BBH] AP1M1_HUMAN (sp|Q9BXS5) AP-1 complex subunit mu-1 OS=Homo sapiens GN=AP1M1 PE=1 SV=3
AJ565636	[BBH] EF1A_DANRE (sp|Q92005) Elongation factor 1-alpha OS=Danio rerio GN=eef1a PE=2 SV=1
AJ565637	[BBH] COX3_SCYCA (sp|O79407) Cytochrome c oxidase subunit 3 OS=Scyliorhinus canicula GN=MT-CO3 PE=3 SV=1
AJ565638	[BBH] RL9_SPOFR (sp|Q963B7) 60S ribosomal protein L9 OS=Spodoptera frugiperda GN=RpL9 PE=2 SV=1
AJ565639	[BBH] AP1M1_HUMAN (sp|Q9BXS5) AP-1 complex subunit mu-1 OS=Homo sapiens GN=AP1M1 PE=1 SV=3
AJ565641	[BBH] COX3_SCYCA (sp|O79407) Cytochrome c oxidase subunit 3 OS=Scyliorhinus canicula GN=MT-CO3 PE=3 SV=1
AJ565642	[BBH] AP1M1_HUMAN (sp|Q9BXS5) AP-1 complex subunit mu-1 OS=Homo sapiens GN=AP1M1 PE=1 SV=3
AJ565644	[BBH] AP1M1_HUMAN (sp|Q9BXS5) AP-1 complex subunit mu-1 OS=Homo sapiens GN=AP1M1 PE=1 SV=3
AJ565645	UBIQ_XENLA (sp|P62972) Ubiquitin OS=Xenopus laevis PE=1 SV=1
AJ565648	[BBH] ACT_PLAMG (sp|Q26065) Actin, adductor muscle OS=Placopecten magellanicus PE=2 SV=1
AJ565649	[BBH] COX3_SCYCA (sp|O79407) Cytochrome c oxidase subunit 3 OS=Scyliorhinus canicula GN=MT-CO3 PE=3 SV=1
AJ565651	IF44L_HUMAN (sp|Q53G44) Interferon-induced protein 44-like OS=Homo sapiens GN=IFI44L PE=2 SV=2
AJ565652	[BBH] AP1M1_HUMAN (sp|Q9BXS5) AP-1 complex subunit mu-1 OS=Homo sapiens GN=AP1M1 PE=1 SV=3
AJ565653	[BBH] COX3_SCYCA (sp|O79407) Cytochrome c oxidase subunit 3 OS=Scyliorhinus canicula GN=MT-CO3 PE=3 SV=1
AJ565654	[BBH] AP1M1_HUMAN (sp|Q9BXS5) AP-1 complex subunit mu-1 OS=Homo sapiens GN=AP1M1 PE=1 SV=3
AJ565655	[BBH] AP1M1_HUMAN (sp|Q9BXS5) AP-1 complex subunit mu-1 OS=Homo sapiens GN=AP1M1 PE=1 SV=3
AJ565659	[BBH] CYB_DELSU (sp|Q9XNV7) Cytochrome b OS=Delomys sublineatus GN=MT-CYB PE=3 SV=1
AJ565661	[BBH] COX3_SCYCA (sp|O79407) Cytochrome c oxidase subunit 3 OS=Scyliorhinus canicula GN=MT-CO3 PE=3 SV=1
AJ565663	[BBH] RS17_BOVIN (sp|A5PK63) 40S ribosomal protein S17 OS=Bos taurus GN=RPS17 PE=2 SV=1
AJ565665	[BBH] AP1M1_HUMAN (sp|Q9BXS5) AP-1 complex subunit mu-1 OS=Homo sapiens GN=AP1M1 PE=1 SV=3
AJ565666	[BBH] COX3_SCYCA (sp|O79407) Cytochrome c oxidase subunit 3 OS=Scyliorhinus canicula GN=MT-CO3 PE=3 SV=1
AJ565667	[BBH] AP1M1_HUMAN (sp|Q9BXS5) AP-1 complex subunit mu-1 OS=Homo sapiens GN=AP1M1 PE=1 SV=3
AJ565668	[BBH] AP1M1_HUMAN (sp|Q9BXS5) AP-1 complex subunit mu-1 OS=Homo sapiens GN=AP1M1 PE=1 SV=3
AJ565669	[BBH] AP1M1_HUMAN (sp|Q9BXS5) AP-1 complex subunit mu-1 OS=Homo sapiens GN=AP1M1 PE=1 SV=3
AJ565670	TOP1_HUMAN (sp|P11387) DNA topoisomerase 1 OS=Homo sapiens GN=TOP1 PE=1 SV=2
AJ565672	[BBH] CBY1_BOVIN (sp|Q8MJK1) Protein chibby homolog 1 OS=Bos taurus GN=CBY1 PE=2 SV=1
AJ565674	MLE_PATYE (sp|P07290) Myosin, essential light chain, adductor muscle OS=Patinopecten yessoensis PE=1 SV=1
AJ565675	[BBH] AP1M1_HUMAN (sp|Q9BXS5) AP-1 complex subunit mu-1 OS=Homo sapiens GN=AP1M1 PE=1 SV=3
AJ565677	[BBH] COX3_SCYCA (sp|O79407) Cytochrome c oxidase subunit 3 OS=Scyliorhinus canicula GN=MT-CO3 PE=3 SV=1
AJ565678	APLC_APLCA (sp|Q16981) Aplycalcin OS=Aplysia californica PE=2 SV=2
AJ565679	[BBH] COX3_SCYCA (sp|O79407) Cytochrome c oxidase subunit 3 OS=Scyliorhinus canicula GN=MT-CO3 PE=3 SV=1
AJ565680	[BBH] RL36_XENTR (sp|Q6DER2) 60S ribosomal protein L36 OS=Xenopus tropicalis GN=rpl36 PE=3 SV=1
AJ565681	[BBH] AP1M1_HUMAN (sp|Q9BXS5) AP-1 complex subunit mu-1 OS=Homo sapiens GN=AP1M1 PE=1 SV=3
AJ565683	ANR10_CHICK (sp|Q5ZLC6) Ankyrin repeat domain-containing protein 10 OS=Gallus gallus GN=ANKRD10 PE=2 SV=1
AJ565687	[BBH] COX3_SCYCA (sp|O79407) Cytochrome c oxidase subunit 3 OS=Scyliorhinus canicula GN=MT-CO3 PE=3 SV=1
AJ565689	[BBH] COX3_SCYCA (sp|O79407) Cytochrome c oxidase subunit 3 OS=Scyliorhinus canicula GN=MT-CO3 PE=3 SV=1
AJ565690	[BBH] AP1M1_HUMAN (sp|Q9BXS5) AP-1 complex subunit mu-1 OS=Homo sapiens GN=AP1M1 PE=1 SV=3
AJ565691	[BBH] AP1M1_HUMAN (sp|Q9BXS5) AP-1 complex subunit mu-1 OS=Homo sapiens GN=AP1M1 PE=1 SV=3
AJ565692	[BBH] CHCH7_HUMAN (sp|Q9BUK0) Coiled-coil-helix-coiled-coil-helix domain-containing protein 7 OS=Homo sapiens GN=CHCHD7 PE=2 SV=1
AJ565696	[BBH] RS3_RAT (sp|P62909) 40S ribosomal protein S3 OS=Rattus norvegicus GN=Rps3 PE=2 SV=1
AJ565698	[BBH] COX3_SCYCA (sp|O79407) Cytochrome c oxidase subunit 3 OS=Scyliorhinus canicula GN=MT-CO3 PE=3 SV=1
AJ565699	[BBH] AP1M1_HUMAN (sp|Q9BXS5) AP-1 complex subunit mu-1 OS=Homo sapiens GN=AP1M1 PE=1 SV=3
AJ565700	[BBH] COX3_SCYCA (sp|O79407) Cytochrome c oxidase subunit 3 OS=Scyliorhinus canicula GN=MT-CO3 PE=3 SV=1
AJ565703	[BBH] COX3_SCYCA (sp|O79407) Cytochrome c oxidase subunit 3 OS=Scyliorhinus canicula GN=MT-CO3 PE=3 SV=1
AJ565704	[BBH] AP1M1_HUMAN (sp|Q9BXS5) AP-1 complex subunit mu-1 OS=Homo sapiens GN=AP1M1 PE=1 SV=3
AJ565705	[BBH] AP1M1_HUMAN (sp|Q9BXS5) AP-1 complex subunit mu-1 OS=Homo sapiens GN=AP1M1 PE=1 SV=3
AJ565706	[BBH] AP1M1_HUMAN (sp|Q9BXS5) AP-1 complex subunit mu-1 OS=Homo sapiens GN=AP1M1 PE=1 SV=3
AJ565707	COL12_CHICK (sp|Q2LK54) Collectin-12 OS=Gallus gallus GN=COLEC12 PE=2 SV=1
AJ565708	[BBH] COX3_SCYCA (sp|O79407) Cytochrome c oxidase subunit 3 OS=Scyliorhinus canicula GN=MT-CO3 PE=3 SV=1
AJ565709	[BBH] AP1M1_HUMAN (sp|Q9BXS5) AP-1 complex subunit mu-1 OS=Homo sapiens GN=AP1M1 PE=1 SV=3
AJ565710	[BBH] MTND_XENTR (sp|Q6DIY2) 1,2-dihydroxy-3-keto-5-methylthiopentene dioxygenase OS=Xenopus tropicalis GN=adi1 PE=2 SV=1
AJ565711	[BBH] COX3_SCYCA (sp|O79407) Cytochrome c oxidase subunit 3 OS=Scyliorhinus canicula GN=MT-CO3 PE=3 SV=1
AJ565715	[BBH] COX3_SCYCA (sp|O79407) Cytochrome c oxidase subunit 3 OS=Scyliorhinus canicula GN=MT-CO3 PE=3 SV=1
AJ565716	[BBH] COX3_SCYCA (sp|O79407) Cytochrome c oxidase subunit 3 OS=Scyliorhinus canicula GN=MT-CO3 PE=3 SV=1
AJ565717	[BBH] RL7_PONAB (sp|Q5R9R4) 60S ribosomal protein L7 OS=Pongo abelii GN=RPL7 PE=2 SV=1
AJ565719	IAP_GVCP (sp|P41436) Apoptosis inhibitor IAP OS=Cydia pomonella granulosis virus GN=IAP PE=4 SV=1
AJ565720	[BBH] COX3_SCYCA (sp|O79407) Cytochrome c oxidase subunit 3 OS=Scyliorhinus canicula GN=MT-CO3 PE=3 SV=1
AJ565722	[BBH] COX3_SCYCA (sp|O79407) Cytochrome c oxidase subunit 3 OS=Scyliorhinus canicula GN=MT-CO3 PE=3 SV=1
AJ565723	RL24_PAGMA (sp|Q6Y263) 60S ribosomal protein L24 OS=Pagrus major GN=rpl24 PE=2 SV=1
AJ565724	[BBH] PP11_HUMAN (sp|P21128) Placental protein 11 OS=Homo sapiens PE=1 SV=1
AJ565725	[BBH] COX3_SCYCA (sp|O79407) Cytochrome c oxidase subunit 3 OS=Scyliorhinus canicula GN=MT-CO3 PE=3 SV=1
AJ565726	[BBH] COX3_SCYCA (sp|O79407) Cytochrome c oxidase subunit 3 OS=Scyliorhinus canicula GN=MT-CO3 PE=3 SV=1
AJ565729	[BBH] AP1M1_HUMAN (sp|Q9BXS5) AP-1 complex subunit mu-1 OS=Homo sapiens GN=AP1M1 PE=1 SV=3
AJ565730	[BBH] COX3_SCYCA (sp|O79407) Cytochrome c oxidase subunit 3 OS=Scyliorhinus canicula GN=MT-CO3 PE=3 SV=1
AJ565731	[BBH] RS16_RAT (sp|P62250) 40S ribosomal protein S16 OS=Rattus norvegicus GN=Rps16 PE=1 SV=2
AJ565733	[BBH] COX3_SCYCA (sp|O79407) Cytochrome c oxidase subunit 3 OS=Scyliorhinus canicula GN=MT-CO3 PE=3 SV=1
AJ565735	[BBH] AP1M1_HUMAN (sp|Q9BXS5) AP-1 complex subunit mu-1 OS=Homo sapiens GN=AP1M1 PE=1 SV=3
AJ565736	[BBH] AP1M1_HUMAN (sp|Q9BXS5) AP-1 complex subunit mu-1 OS=Homo sapiens GN=AP1M1 PE=1 SV=3
AJ565737	[BBH] AP1M1_HUMAN (sp|Q9BXS5) AP-1 complex subunit mu-1 OS=Homo sapiens GN=AP1M1 PE=1 SV=3
AJ565738	[BBH] DYLT1_RAT (sp|Q9Z336) Dynein light chain Tctex-type 1 OS=Rattus norvegicus GN=Dynlt1 PE=1 SV=1
AJ565739	TRIM3_RAT (sp|O70277) Tripartite motif-containing protein 3 OS=Rattus norvegicus GN=Trim3 PE=1 SV=1
AJ565740	[BBH] AP1M1_HUMAN (sp|Q9BXS5) AP-1 complex subunit mu-1 OS=Homo sapiens GN=AP1M1 PE=1 SV=3
AJ565742	[BBH] AP1M1_HUMAN (sp|Q9BXS5) AP-1 complex subunit mu-1 OS=Homo sapiens GN=AP1M1 PE=1 SV=3
AJ565743	[BBH] COX3_SCYCA (sp|O79407) Cytochrome c oxidase subunit 3 OS=Scyliorhinus canicula GN=MT-CO3 PE=3 SV=1
AJ565744	[BBH] AP1M1_HUMAN (sp|Q9BXS5) AP-1 complex subunit mu-1 OS=Homo sapiens GN=AP1M1 PE=1 SV=3
AJ565745	[BBH] AP1M1_HUMAN (sp|Q9BXS5) AP-1 complex subunit mu-1 OS=Homo sapiens GN=AP1M1 PE=1 SV=3
AJ565747	EPPI_MOUSE (sp|Q9DA01) Eppin OS=Mus musculus GN=Spinlw1 PE=2 SV=1
AJ565748	UNC87_CAEEL (sp|P37806) Protein unc-87 OS=Caenorhabditis elegans GN=unc-87 PE=1 SV=3
AJ565749	[BBH] RL18_MOUSE (sp|P35980) 60S ribosomal protein L18 OS=Mus musculus GN=Rpl18 PE=2 SV=3
AJ565751	[BBH] AP1M1_HUMAN (sp|Q9BXS5) AP-1 complex subunit mu-1 OS=Homo sapiens GN=AP1M1 PE=1 SV=3
AJ565752	[BBH] AP1M1_HUMAN (sp|Q9BXS5) AP-1 complex subunit mu-1 OS=Homo sapiens GN=AP1M1 PE=1 SV=3
AJ565754	[BBH] AP1M1_HUMAN (sp|Q9BXS5) AP-1 complex subunit mu-1 OS=Homo sapiens GN=AP1M1 PE=1 SV=3
AJ565756	[BBH] AP1M1_HUMAN (sp|Q9BXS5) AP-1 complex subunit mu-1 OS=Homo sapiens GN=AP1M1 PE=1 SV=3
AJ565757	[BBH] AP1M1_HUMAN (sp|Q9BXS5) AP-1 complex subunit mu-1 OS=Homo sapiens GN=AP1M1 PE=1 SV=3
AJ565759	CATL2_BOVIN (sp|Q5E998) Cathepsin L2 OS=Bos taurus GN=CTSL2 PE=2 SV=1
AJ565760	[BBH] AP1M1_HUMAN (sp|Q9BXS5) AP-1 complex subunit mu-1 OS=Homo sapiens GN=AP1M1 PE=1 SV=3
AJ565762	UBIQ_XENLA (sp|P62972) Ubiquitin OS=Xenopus laevis PE=1 SV=1
AJ565763	[BBH] AP1M1_HUMAN (sp|Q9BXS5) AP-1 complex subunit mu-1 OS=Homo sapiens GN=AP1M1 PE=1 SV=3
AJ565764	[BBH] AP1M1_HUMAN (sp|Q9BXS5) AP-1 complex subunit mu-1 OS=Homo sapiens GN=AP1M1 PE=1 SV=3
AJ565765	HEBP2_HUMAN (sp|Q9Y5Z4) Heme-binding protein 2 OS=Homo sapiens GN=HEBP2 PE=1 SV=1
AJ565766	[BBH] COX3_SCYCA (sp|O79407) Cytochrome c oxidase subunit 3 OS=Scyliorhinus canicula GN=MT-CO3 PE=3 SV=1
AJ565769	[BBH] COX3_SCYCA (sp|O79407) Cytochrome c oxidase subunit 3 OS=Scyliorhinus canicula GN=MT-CO3 PE=3 SV=1
AJ565770	[BBH] COX3_SCYCA (sp|O79407) Cytochrome c oxidase subunit 3 OS=Scyliorhinus canicula GN=MT-CO3 PE=3 SV=1
AJ565771	[BBH] RS24_RAT (sp|P62850) 40S ribosomal protein S24 OS=Rattus norvegicus GN=Rps24 PE=2 SV=1
AJ565772	[BBH] CYB_DELSU (sp|Q9XNV7) Cytochrome b OS=Delomys sublineatus GN=MT-CYB PE=3 SV=1
AJ565774	[BBH] RL35A_XENLA (sp|P02434) 60S ribosomal protein L35a OS=Xenopus laevis GN=rpl35a PE=3 SV=2
AJ565776	[BBH] RLA1_ARTSA (sp|P02402) 60S acidic ribosomal protein P1 OS=Artemia salina PE=1 SV=2
AJ565778	[BBH] COX3_SCYCA (sp|O79407) Cytochrome c oxidase subunit 3 OS=Scyliorhinus canicula GN=MT-CO3 PE=3 SV=1
AJ565779	CYB_THODA (sp|Q9XNX1) Cytochrome b OS=Thomasomys daphne GN=MT-CYB PE=3 SV=1
AJ565780	[BBH] COX3_SCYCA (sp|O79407) Cytochrome c oxidase subunit 3 OS=Scyliorhinus canicula GN=MT-CO3 PE=3 SV=1
AJ565781	[BBH] COX3_SCYCA (sp|O79407) Cytochrome c oxidase subunit 3 OS=Scyliorhinus canicula GN=MT-CO3 PE=3 SV=1
AJ565782	[BBH] YBOXH_APLCA (sp|P41824) Y-box factor homolog OS=Aplysia californica PE=2 SV=1
AJ565783	[BBH] AP1M1_HUMAN (sp|Q9BXS5) AP-1 complex subunit mu-1 OS=Homo sapiens GN=AP1M1 PE=1 SV=3
AJ565785	[BBH] AP1M1_HUMAN (sp|Q9BXS5) AP-1 complex subunit mu-1 OS=Homo sapiens GN=AP1M1 PE=1 SV=3
AJ565786	[BBH] AP1M1_HUMAN (sp|Q9BXS5) AP-1 complex subunit mu-1 OS=Homo sapiens GN=AP1M1 PE=1 SV=3
AJ565787	[BBH] AP1M1_HUMAN (sp|Q9BXS5) AP-1 complex subunit mu-1 OS=Homo sapiens GN=AP1M1 PE=1 SV=3
AJ565788	[BBH] COX3_SCYCA (sp|O79407) Cytochrome c oxidase subunit 3 OS=Scyliorhinus canicula GN=MT-CO3 PE=3 SV=1
AJ565791	[BBH] AP1M1_HUMAN (sp|Q9BXS5) AP-1 complex subunit mu-1 OS=Homo sapiens GN=AP1M1 PE=1 SV=3
AJ565792	[BBH] UBIQ_XENLA (sp|P62972) Ubiquitin OS=Xenopus laevis PE=1 SV=1
AJ565793	[BBH] AP1M1_HUMAN (sp|Q9BXS5) AP-1 complex subunit mu-1 OS=Homo sapiens GN=AP1M1 PE=1 SV=3
AJ565794	[BBH] ATP9_MANSE (sp|Q9U505) ATP synthase lipid-binding protein, mitochondrial OS=Manduca sexta PE=2 SV=1
AJ565796	[BBH] ATP9_MANSE (sp|Q9U505) ATP synthase lipid-binding protein, mitochondrial OS=Manduca sexta PE=2 SV=1
AJ565797	[BBH] RS17_BOVIN (sp|A5PK63) 40S ribosomal protein S17 OS=Bos taurus GN=RPS17 PE=2 SV=1
AJ565798	[BBH] COX3_SCYCA (sp|O79407) Cytochrome c oxidase subunit 3 OS=Scyliorhinus canicula GN=MT-CO3 PE=3 SV=1
AJ565799	[BBH] RS27L_RAT (sp|P24051) 40S ribosomal protein S27-like protein OS=Rattus norvegicus GN=Rps27l PE=1 SV=3
AJ565801	[BBH] COX1_DROME (sp|P00399) Cytochrome c oxidase subunit 1 OS=Drosophila melanogaster GN=mt:CoI PE=3 SV=1
AJ565802	[BBH] AP1M1_HUMAN (sp|Q9BXS5) AP-1 complex subunit mu-1 OS=Homo sapiens GN=AP1M1 PE=1 SV=3
AJ565803	[BBH] COX1_DROME (sp|P00399) Cytochrome c oxidase subunit 1 OS=Drosophila melanogaster GN=mt:CoI PE=3 SV=1
AJ565804	CRLD2_XENTR (sp|Q4V9Y5) Cysteine-rich secretory protein LCCL domain-containing 2 OS=Xenopus tropicalis GN=crispld2 PE=2 SV=1
AJ565806	[BBH] AP1M1_HUMAN (sp|Q9BXS5) AP-1 complex subunit mu-1 OS=Homo sapiens GN=AP1M1 PE=1 SV=3
AJ565807	[BBH] AP1M1_HUMAN (sp|Q9BXS5) AP-1 complex subunit mu-1 OS=Homo sapiens GN=AP1M1 PE=1 SV=3
AJ565808	[BBH] AP1M1_HUMAN (sp|Q9BXS5) AP-1 complex subunit mu-1 OS=Homo sapiens GN=AP1M1 PE=1 SV=3
AJ565809	[BBH] AP1M1_HUMAN (sp|Q9BXS5) AP-1 complex subunit mu-1 OS=Homo sapiens GN=AP1M1 PE=1 SV=3
AJ565810	[BBH] COX3_SCYCA (sp|O79407) Cytochrome c oxidase subunit 3 OS=Scyliorhinus canicula GN=MT-CO3 PE=3 SV=1
AJ565811	[BBH] AP1M1_HUMAN (sp|Q9BXS5) AP-1 complex subunit mu-1 OS=Homo sapiens GN=AP1M1 PE=1 SV=3
AJ565812	[BBH] MKNK1_MOUSE (sp|O08605) MAP kinase-interacting serine/threonine-protein kinase 1 OS=Mus musculus GN=Mknk1 PE=1 SV=2
AJ565813	[BBH] AP1M1_HUMAN (sp|Q9BXS5) AP-1 complex subunit mu-1 OS=Homo sapiens GN=AP1M1 PE=1 SV=3
AJ565814	ADA_DANRE (sp|Q6DG22) Adenosine deaminase OS=Danio rerio GN=ada PE=2 SV=2
AJ565818	MTPN_DICDI (sp|Q55FM5) Myotrophin homolog OS=Dictyostelium discoideum GN=mtpn PE=3 SV=1
AJ565819	[BBH] AP1M1_HUMAN (sp|Q9BXS5) AP-1 complex subunit mu-1 OS=Homo sapiens GN=AP1M1 PE=1 SV=3
AJ565820	[BBH] AP1M1_HUMAN (sp|Q9BXS5) AP-1 complex subunit mu-1 OS=Homo sapiens GN=AP1M1 PE=1 SV=3
AJ565821	[BBH] AP1M1_HUMAN (sp|Q9BXS5) AP-1 complex subunit mu-1 OS=Homo sapiens GN=AP1M1 PE=1 SV=3
AJ565822	[BBH] AP1M1_HUMAN (sp|Q9BXS5) AP-1 complex subunit mu-1 OS=Homo sapiens GN=AP1M1 PE=1 SV=3
AJ565823	[BBH] COX3_SCYCA (sp|O79407) Cytochrome c oxidase subunit 3 OS=Scyliorhinus canicula GN=MT-CO3 PE=3 SV=1
AJ565825	[BBH] AP1M1_HUMAN (sp|Q9BXS5) AP-1 complex subunit mu-1 OS=Homo sapiens GN=AP1M1 PE=1 SV=3
AJ565826	MED26_DANRE (sp|Q90YL3) Mediator of RNA polymerase II transcription subunit 26 OS=Danio rerio GN=med26 PE=2 SV=2
AJ565828	[BBH] COX3_SCYCA (sp|O79407) Cytochrome c oxidase subunit 3 OS=Scyliorhinus canicula GN=MT-CO3 PE=3 SV=1
AJ565829	[BBH] MTND_XENTR (sp|Q6DIY2) 1,2-dihydroxy-3-keto-5-methylthiopentene dioxygenase OS=Xenopus tropicalis GN=adi1 PE=2 SV=1
AJ565830	[BBH] COX3_SCYCA (sp|O79407) Cytochrome c oxidase subunit 3 OS=Scyliorhinus canicula GN=MT-CO3 PE=3 SV=1
AJ565834	[BBH] AP1M1_HUMAN (sp|Q9BXS5) AP-1 complex subunit mu-1 OS=Homo sapiens GN=AP1M1 PE=1 SV=3
AJ565835	[BBH] AP1M1_HUMAN (sp|Q9BXS5) AP-1 complex subunit mu-1 OS=Homo sapiens GN=AP1M1 PE=1 SV=3
AJ565836	[BBH] COX3_SCYCA (sp|O79407) Cytochrome c oxidase subunit 3 OS=Scyliorhinus canicula GN=MT-CO3 PE=3 SV=1
AJ565838	NXN_BOVIN (sp|A6QLU8) Nucleoredoxin OS=Bos taurus GN=NXN PE=2 SV=1
AJ565839	[BBH] AP1M1_HUMAN (sp|Q9BXS5) AP-1 complex subunit mu-1 OS=Homo sapiens GN=AP1M1 PE=1 SV=3
AJ565840	[BBH] COX3_SCYCA (sp|O79407) Cytochrome c oxidase subunit 3 OS=Scyliorhinus canicula GN=MT-CO3 PE=3 SV=1
AJ565841	[BBH] AP1M1_HUMAN (sp|Q9BXS5) AP-1 complex subunit mu-1 OS=Homo sapiens GN=AP1M1 PE=1 SV=3
AJ565842	[BBH] COX3_SCYCA (sp|O79407) Cytochrome c oxidase subunit 3 OS=Scyliorhinus canicula GN=MT-CO3 PE=3 SV=1
AJ565843	CB076_DANRE (sp|Q66IB8) UPF0538 protein C2orf76 homolog OS=Danio rerio GN=zgc:101851 PE=2 SV=1
AJ565844	[BBH] COX3_SCYCA (sp|O79407) Cytochrome c oxidase subunit 3 OS=Scyliorhinus canicula GN=MT-CO3 PE=3 SV=1
AJ577235	GST8_CAEEL (sp|P91254) Probable glutathione S-transferase 8 OS=Caenorhabditis elegans GN=gst-8 PE=2 SV=1
AJ579344	[BBH] GCSH_RAT (sp|Q5I0P2) Glycine cleavage system H protein, mitochondrial OS=Rattus norvegicus GN=Gcsh PE=2 SV=1
AJ579379	PLC_HALLA (sp|P82596) Perlucin OS=Haliotis laevigata PE=1 SV=3
AJ582629	DEF1_CRAVI (sp|P85008) Defensin-1 OS=Crassostrea virginica PE=1 SV=1
AJ585074	FMO1_SCHPO (sp|Q9HFE4) Thiol-specific monooxygenase OS=Schizosaccharomyces pombe GN=fmo1 PE=1 SV=1
AJ890150	GNRR2_CLAGA (sp|O42329) Gonadotropin-releasing hormone II receptor OS=Clarias gariepinus PE=2 SV=2
AJ971235	CHIT1_HUMAN (sp|Q13231) Chitotriosidase-1 OS=Homo sapiens GN=CHIT1 PE=1 SV=1
AJ971236	CH3L2_HUMAN (sp|Q15782) Chitinase-3-like protein 2 OS=Homo sapiens GN=CHI3L2 PE=1 SV=1
AJ971237	CHIT1_HUMAN (sp|Q13231) Chitotriosidase-1 OS=Homo sapiens GN=CHIT1 PE=1 SV=1
AJ971238	[BBH] CHIT1_HUMAN (sp|Q13231) Chitotriosidase-1 OS=Homo sapiens GN=CHIT1 PE=1 SV=1
AJ971239	[BBH] CHIA_BOVIN (sp|Q95M17) Acidic mammalian chitinase OS=Bos taurus GN=CHIA PE=1 SV=1
AJ971240	CHIT1_HUMAN (sp|Q13231) Chitotriosidase-1 OS=Homo sapiens GN=CHIT1 PE=1 SV=1
AM076951	[BBH] G6PD_RAT (sp|P05370) Glucose-6-phosphate 1-dehydrogenase OS=Rattus norvegicus GN=G6pdx PE=1 SV=3
AM076952	[BBH] PPCK_HAECO (sp|P29190) Phosphoenolpyruvate carboxykinase [GTP] OS=Haemonchus contortus GN=PEPCK PE=2 SV=1
AM076953	[BBH] KPYK_XENLA (sp|Q92122) Pyruvate kinase muscle isozyme OS=Xenopus laevis GN=pkm PE=2 SV=1
AM076954	[BBH] HXK2_HUMAN (sp|P52789) Hexokinase-2 OS=Homo sapiens GN=HK2 PE=1 SV=2
AM236465	[BBH] P63_RAT (sp|Q9JJP6) Tumor protein 63 OS=Rattus norvegicus GN=Tp63 PE=2 SV=1
AM237632	[BBH] TCTP_BRABE (sp|Q95VY2) Translationally-controlled tumor protein OS=Branchiostoma belcheri PE=2 SV=1
AM237634	[BBH] CYB_DELSU (sp|Q9XNV7) Cytochrome b OS=Delomys sublineatus GN=MT-CYB PE=3 SV=1
AM237638	[BBH] MPCP_RAT (sp|P16036) Phosphate carrier protein, mitochondrial OS=Rattus norvegicus GN=Slc25a3 PE=1 SV=1
AM237639	FBXW5_HUMAN (sp|Q969U6) F-box/WD repeat-containing protein 5 OS=Homo sapiens GN=FBXW5 PE=1 SV=1
AM237641	[BBH] CYB_DELSU (sp|Q9XNV7) Cytochrome b OS=Delomys sublineatus GN=MT-CYB PE=3 SV=1
AM237642	[BBH] COX1_DROME (sp|P00399) Cytochrome c oxidase subunit 1 OS=Drosophila melanogaster GN=mt:CoI PE=3 SV=1
AM237646	[BBH] COX3_SCYCA (sp|O79407) Cytochrome c oxidase subunit 3 OS=Scyliorhinus canicula GN=MT-CO3 PE=3 SV=1
AM237648	[BBH] ANLN_XENLA (sp|Q801E2) Actin-binding protein anillin OS=Xenopus laevis GN=anln PE=1 SV=1
AM237649	[BBH] RIR2_SPISO (sp|P07201) Ribonucleoside-diphosphate reductase small chain OS=Spisula solidissima PE=2 SV=2
AM237651	[BBH] NU5M_MYTED (sp|Q00232) NADH-ubiquinone oxidoreductase chain 5 OS=Mytilus edulis GN=ND5 PE=3 SV=2
AM237654	[BBH] CYB_DELSU (sp|Q9XNV7) Cytochrome b OS=Delomys sublineatus GN=MT-CYB PE=3 SV=1
AM237656	[BBH] AP1M1_HUMAN (sp|Q9BXS5) AP-1 complex subunit mu-1 OS=Homo sapiens GN=AP1M1 PE=1 SV=3
AM237660	MP62_LYTPI (sp|P91753) Mitotic apparatus protein p62 OS=Lytechinus pictus PE=2 SV=1
AM237665	[BBH] RIR2_SPISO (sp|P07201) Ribonucleoside-diphosphate reductase small chain OS=Spisula solidissima PE=2 SV=2
AM237669	UBIQ_XENLA (sp|P62972) Ubiquitin OS=Xenopus laevis PE=1 SV=1
AM237670	[BBH] NU5M_MYTED (sp|Q00232) NADH-ubiquinone oxidoreductase chain 5 OS=Mytilus edulis GN=ND5 PE=3 SV=2
AM237672	[BBH] DCA15_HUMAN (sp|Q66K64) DDB1- and CUL4-associated factor 15 OS=Homo sapiens GN=DCAF15 PE=1 SV=1
AM237674	MCM7B_XENLA (sp|Q7ZXB1) DNA replication licensing factor mcm7-B OS=Xenopus laevis GN=mcm7-B PE=2 SV=1
AM237675	TBA1_DROME (sp|P06603) Tubulin alpha-1 chain OS=Drosophila melanogaster GN=alphaTub84B PE=2 SV=1
AM237676	[BBH] PERT_PIG (sp|P09933) Thyroid peroxidase OS=Sus scrofa GN=TPO PE=1 SV=1
AM237678	[BBH] EAA1_HUMAN (sp|P43003) Excitatory amino acid transporter 1 OS=Homo sapiens GN=SLC1A3 PE=1 SV=1
AM237682	[BBH] CYB_DELSU (sp|Q9XNV7) Cytochrome b OS=Delomys sublineatus GN=MT-CYB PE=3 SV=1
AM237683	[BBH] COX3_SCYCA (sp|O79407) Cytochrome c oxidase subunit 3 OS=Scyliorhinus canicula GN=MT-CO3 PE=3 SV=1
AM237689	[BBH] CYB_DELSU (sp|Q9XNV7) Cytochrome b OS=Delomys sublineatus GN=MT-CYB PE=3 SV=1
AM237692	H2A_URECA (sp|P27325) Histone H2A OS=Urechis caupo PE=3 SV=2
AM237693	[BBH] CYB_DELSU (sp|Q9XNV7) Cytochrome b OS=Delomys sublineatus GN=MT-CYB PE=3 SV=1
AM237695	[BBH] COX3_SCYCA (sp|O79407) Cytochrome c oxidase subunit 3 OS=Scyliorhinus canicula GN=MT-CO3 PE=3 SV=1
AM237696	[BBH] COX1_DROME (sp|P00399) Cytochrome c oxidase subunit 1 OS=Drosophila melanogaster GN=mt:CoI PE=3 SV=1
AM237697	[BBH] COX3_SCYCA (sp|O79407) Cytochrome c oxidase subunit 3 OS=Scyliorhinus canicula GN=MT-CO3 PE=3 SV=1
AM237698	[BBH] TCTP_BRABE (sp|Q95VY2) Translationally-controlled tumor protein OS=Branchiostoma belcheri PE=2 SV=1
AM237702	[BBH] H2B_PLADU (sp|P19374) Histone H2B OS=Platynereis dumerilii PE=3 SV=2
AM237703	[BBH] HSP83_DROAV (sp|O02192) Heat shock protein 83 OS=Drosophila auraria GN=Hsp83 PE=3 SV=1
AM237714	[BBH] COX3_SCYCA (sp|O79407) Cytochrome c oxidase subunit 3 OS=Scyliorhinus canicula GN=MT-CO3 PE=3 SV=1
AM237726	[BBH] LITAH_DICDI (sp|Q54HX8) Protein LITAF homolog OS=Dictyostelium discoideum GN=litaf PE=3 SV=1
AM237731	[BBH] COX1_DROME (sp|P00399) Cytochrome c oxidase subunit 1 OS=Drosophila melanogaster GN=mt:CoI PE=3 SV=1
AM237732	[BBH] COX1_DROME (sp|P00399) Cytochrome c oxidase subunit 1 OS=Drosophila melanogaster GN=mt:CoI PE=3 SV=1
AM237737	[BBH] AP1M1_HUMAN (sp|Q9BXS5) AP-1 complex subunit mu-1 OS=Homo sapiens GN=AP1M1 PE=1 SV=3
AM237741	[BBH] AP1M1_HUMAN (sp|Q9BXS5) AP-1 complex subunit mu-1 OS=Homo sapiens GN=AP1M1 PE=1 SV=3
AM237746	[BBH] COX3_SCYCA (sp|O79407) Cytochrome c oxidase subunit 3 OS=Scyliorhinus canicula GN=MT-CO3 PE=3 SV=1
AM237753	[BBH] CYB_DELSU (sp|Q9XNV7) Cytochrome b OS=Delomys sublineatus GN=MT-CYB PE=3 SV=1
AM237754	[BBH] COX3_SCYCA (sp|O79407) Cytochrome c oxidase subunit 3 OS=Scyliorhinus canicula GN=MT-CO3 PE=3 SV=1
AM237755	[BBH] MKNK1_MOUSE (sp|O08605) MAP kinase-interacting serine/threonine-protein kinase 1 OS=Mus musculus GN=Mknk1 PE=1 SV=2
AM237759	[BBH] RAN_CAEEL (sp|O17915) GTP-binding nuclear protein ran-1 OS=Caenorhabditis elegans GN=ran-1 PE=1 SV=1
AM237762	TLL2_XENLA (sp|O57382) Tolloid-like protein 2 OS=Xenopus laevis GN=tll2 PE=2 SV=1
AM237763	[BBH] COX3_SCYCA (sp|O79407) Cytochrome c oxidase subunit 3 OS=Scyliorhinus canicula GN=MT-CO3 PE=3 SV=1
AM237765	TLN2_HUMAN (sp|Q9Y4G6) Talin-2 OS=Homo sapiens GN=TLN2 PE=1 SV=3
AM237767	CRBL2_RAT (sp|Q5BJU6) cAMP-responsive element-binding protein-like 2 OS=Rattus norvegicus GN=Crebl2 PE=2 SV=1
AM237769	HRPX_PLALO (sp|P04929) Histidine-rich glycoprotein OS=Plasmodium lophurae PE=4 SV=1
AM237771	RUXF_XENLA (sp|P62321) Small nuclear ribonucleoprotein F OS=Xenopus laevis GN=snrpf PE=3 SV=1
AM237772	[BBH] AP1M1_HUMAN (sp|Q9BXS5) AP-1 complex subunit mu-1 OS=Homo sapiens GN=AP1M1 PE=1 SV=3
AM237775	RPN1_MOUSE (sp|Q91YQ5) Dolichyl-diphosphooligosaccharide--protein glycosyltransferase subunit 1 OS=Mus musculus GN=Rpn1 PE=2 SV=1
AM237779	[BBH] COX3_SCYCA (sp|O79407) Cytochrome c oxidase subunit 3 OS=Scyliorhinus canicula GN=MT-CO3 PE=3 SV=1
AM237780	TBA_BOMMO (sp|P52273) Tubulin alpha chain OS=Bombyx mori PE=2 SV=1
AM237781	[BBH] COX3_SCYCA (sp|O79407) Cytochrome c oxidase subunit 3 OS=Scyliorhinus canicula GN=MT-CO3 PE=3 SV=1
AM237782	[BBH] COX3_SCYCA (sp|O79407) Cytochrome c oxidase subunit 3 OS=Scyliorhinus canicula GN=MT-CO3 PE=3 SV=1
AM237785	RUXF_XENLA (sp|P62321) Small nuclear ribonucleoprotein F OS=Xenopus laevis GN=snrpf PE=3 SV=1
AM237789	[BBH] IF5A1_RABIT (sp|P10160) Eukaryotic translation initiation factor 5A-1 OS=Oryctolagus cuniculus GN=EIF5A PE=1 SV=2
AM237790	[BBH] COX3_SCYCA (sp|O79407) Cytochrome c oxidase subunit 3 OS=Scyliorhinus canicula GN=MT-CO3 PE=3 SV=1
AM237793	[BBH] COX1_DROME (sp|P00399) Cytochrome c oxidase subunit 1 OS=Drosophila melanogaster GN=mt:CoI PE=3 SV=1
AM237796	[BBH] LEC1_CAEEL (sp|P36573) 32 kDa beta-galactoside-binding lectin OS=Caenorhabditis elegans GN=lec-1 PE=1 SV=1
AM237799	[BBH] AP1M1_HUMAN (sp|Q9BXS5) AP-1 complex subunit mu-1 OS=Homo sapiens GN=AP1M1 PE=1 SV=3
AM286402	NLE1_PONAB (sp|Q5RFF8) Notchless protein homolog 1 OS=Pongo abelii GN=NLE1 PE=2 SV=3
AM286403	[BBH] UAP1L_XENTR (sp|Q28CH3) UDP-N-acetylhexosamine pyrophosphorylase-like protein 1 OS=Xenopus tropicalis GN=uap1l1 PE=2 SV=1
AM853205	GABT_DICDI (sp|Q55FI1) 4-aminobutyrate aminotransferase OS=Dictyostelium discoideum GN=gabT PE=3 SV=1
AM853206	ST1B1_HUMAN (sp|O43704) Sulfotransferase family cytosolic 1B member 1 OS=Homo sapiens GN=SULT1B1 PE=1 SV=2
AM853208	PRS4_DROME (sp|P48601) 26S protease regulatory subunit 4 OS=Drosophila melanogaster GN=Pros26.4 PE=1 SV=2
AM853209	[BBH] CAV1_DIDMA (sp|Q2QL79) Caveolin-1 OS=Didelphis marsupialis virginiana GN=CAV1 PE=3 SV=1
AM853211	CALCR_MOUSE (sp|Q60755) Calcitonin receptor OS=Mus musculus GN=Calcr PE=2 SV=1
AM853212	CHIA_BOVIN (sp|Q95M17) Acidic mammalian chitinase OS=Bos taurus GN=CHIA PE=1 SV=1
AM853213	FZD4_RAT (sp|Q9QZH0) Frizzled-4 OS=Rattus norvegicus GN=Fzd4 PE=2 SV=1
AM853217	LPP3_HUMAN (sp|O14495) Lipid phosphate phosphohydrolase 3 OS=Homo sapiens GN=PPAP2B PE=1 SV=1
AM853221	[BBH] AGAL_HUMAN (sp|P06280) Alpha-galactosidase A OS=Homo sapiens GN=GLA PE=1 SV=1
AM853223	LAC8_ORYSJ (sp|Q0JHP8) Laccase-8 OS=Oryza sativa subsp. japonica GN=LAC8 PE=2 SV=2
AM853227	SGS3_DROME (sp|P02840) Salivary glue protein Sgs-3 OS=Drosophila melanogaster GN=Sgs3 PE=2 SV=1
AM853228	[BBH] BGH3_MOUSE (sp|P82198) Transforming growth factor-beta-induced protein ig-h3 OS=Mus musculus GN=Tgfbi PE=2 SV=1
AM853229	USH2A_MOUSE (sp|Q2QI47) Usherin OS=Mus musculus GN=Ush2A PE=1 SV=1
AM853231	DYHC_ANTCR (sp|P39057) Dynein beta chain, ciliary OS=Anthocidaris crassispina PE=1 SV=1
AM853234	PRRT1_HUMAN (sp|Q99946) Proline-rich transmembrane protein 1 OS=Homo sapiens GN=PRRT1 PE=2 SV=2
AM853235	[BBH] C1QL4_MOUSE (sp|Q4ZJM9) Complement C1q-like protein 4 OS=Mus musculus GN=C1ql4 PE=2 SV=1
AM853237	CPMD8_HUMAN (sp|Q8IZJ3) C3 and PZP-like alpha-2-macroglobulin domain-containing protein 8 OS=Homo sapiens GN=CPAMD8 PE=1 SV=1
AM853239	KLHL6_HUMAN (sp|Q8WZ60) Kelch-like protein 6 OS=Homo sapiens GN=KLHL6 PE=2 SV=2
AM853240	HES1_RAT (sp|Q04666) Transcription factor HES-1 OS=Rattus norvegicus GN=Hes1 PE=2 SV=1
AM853242	COCA1_HUMAN (sp|Q99715) Collagen alpha-1(XII) chain OS=Homo sapiens GN=COL12A1 PE=1 SV=2
AM853243	PRRT1_HUMAN (sp|Q99946) Proline-rich transmembrane protein 1 OS=Homo sapiens GN=PRRT1 PE=2 SV=2
AM853248	NH2L1_XENTR (sp|Q6P8E9) NHP2-like protein 1 OS=Xenopus tropicalis GN=nhp2l1 PE=2 SV=1
AM853253	CYC_RAT (sp|P62898) Cytochrome c, somatic OS=Rattus norvegicus GN=Cycs PE=1 SV=2
AM853255	[BBH] RS30_RAT (sp|P62864) 40S ribosomal protein S30 OS=Rattus norvegicus GN=Fau PE=1 SV=1
AM853258	ZN142_HUMAN (sp|P52746) Zinc finger protein 142 OS=Homo sapiens GN=ZNF142 PE=1 SV=3
AM853260	[BBH] TM86A_BOVIN (sp|Q3MHQ7) Transmembrane protein 86A OS=Bos taurus GN=TMEM86A PE=2 SV=1
AM853261	PRP39_XENLA (sp|Q4KLU2) Pre-mRNA-processing factor 39 OS=Xenopus laevis GN=prpf39 PE=2 SV=1
AM853263	[BBH] YAN2_SCHPO (sp|Q10068) Uncharacterized protein C3H1.02c OS=Schizosaccharomyces pombe GN=SPAC3H1.02c PE=2 SV=1
AM853264	[BBH] RM02_RAT (sp|Q498T4) 39S ribosomal protein L2, mitochondrial OS=Rattus norvegicus GN=Mrpl2 PE=2 SV=1
AM853266	PRRT1_HUMAN (sp|Q99946) Proline-rich transmembrane protein 1 OS=Homo sapiens GN=PRRT1 PE=2 SV=2
AM853271	[BBH] KHK_HUMAN (sp|P50053) Ketohexokinase OS=Homo sapiens GN=KHK PE=1 SV=1
AM853277	[BBH] I2BP2_HUMAN (sp|Q7Z5L9) Interferon regulatory factor 2-binding protein 2 OS=Homo sapiens GN=IRF2BP2 PE=1 SV=1
AM853289	CO8A2_MOUSE (sp|P25318) Collagen alpha-2(VIII) chain OS=Mus musculus GN=Col8a2 PE=2 SV=2
AM853291	GPR83_CANFA (sp|Q9TTQ9) Probable G-protein coupled receptor 83 OS=Canis familiaris GN=GPR83 PE=2 SV=1
AM853292	RM30_MACFA (sp|Q4R6U7) 39S ribosomal protein L30, mitochondrial OS=Macaca fascicularis GN=MRPL30 PE=2 SV=1
AM853293	FBP3_STRPU (sp|P49013) Fibropellin-3 OS=Strongylocentrotus purpuratus GN=EGF3 PE=1 SV=1
AM853295	[BBH] COPA_HUMAN (sp|P53621) Coatomer subunit alpha OS=Homo sapiens GN=COPA PE=1 SV=2
AM853297	PDXT_METAC (sp|Q8TQH7) Glutamine amidotransferase subunit pdxT OS=Methanosarcina acetivorans GN=pdxT PE=3 SV=1
AM853299	ANGP2_MOUSE (sp|O35608) Angiopoietin-2 OS=Mus musculus GN=Angpt2 PE=2 SV=2
AM853307	[BBH] SELK_XENLA (sp|Q641S4) Selenoprotein K OS=Xenopus laevis GN=selk PE=3 SV=3
AM853310	SODE_RAT (sp|Q08420) Extracellular superoxide dismutase [Cu-Zn] OS=Rattus norvegicus GN=Sod3 PE=1 SV=2
AM853311	[BBH] PPIP1_MOUSE (sp|P97814) Proline-serine-threonine phosphatase-interacting protein 1 OS=Mus musculus GN=Pstpip1 PE=1 SV=1
AM853319	GAPR1_HUMAN (sp|Q9H4G4) Golgi-associated plant pathogenesis-related protein 1 OS=Homo sapiens GN=GLIPR2 PE=1 SV=3
AM853323	KARG_LIOJA (sp|O15990) Arginine kinase OS=Liolophura japonica PE=2 SV=1
AM853327	SLIT3_MOUSE (sp|Q9WVB4) Slit homolog 3 protein OS=Mus musculus GN=Slit3 PE=2 SV=1
AM853332	[BBH] GTPB6_HUMAN (sp|O43824) Putative GTP-binding protein 6 OS=Homo sapiens GN=GTPBP6 PE=2 SV=2
AM853336	CLPH_ONCVO (sp|P37801) Calponin homolog OV9M OS=Onchocerca volvulus PE=2 SV=2
AM853337	HYPK_MOUSE (sp|Q9CR41) Huntingtin-interacting protein K OS=Mus musculus GN=Hypk PE=2 SV=2
AM853340	[BBH] EDF1_XENLA (sp|Q6GPQ6) Endothelial differentiation-related factor 1 homolog OS=Xenopus laevis GN=edf1 PE=2 SV=1
AM853342	P40_SCHMA (sp|P12812) Major egg antigen OS=Schistosoma mansoni PE=2 SV=1
AM853344	YV021_HUMAN (sp|Q6ZQP7) Uncharacterized protein LOC284861 OS=Homo sapiens PE=2 SV=1
AM853345	SET_RAT (sp|Q63945) Protein SET OS=Rattus norvegicus GN=Set PE=1 SV=2
AM853346	TMPSC_HUMAN (sp|Q86WS5) Transmembrane protease, serine 12 OS=Homo sapiens GN=TMPRSS12 PE=2 SV=1
AM853350	[BBH] ENO_LOLPE (sp|O02654) Enolase OS=Loligo pealeii PE=2 SV=1
AM853352	[BBH] CB025_CHICK (sp|Q5ZKP2) Uncharacterized protein C2orf25 homolog, mitochondrial OS=Gallus gallus GN=RCJMB04_9n6 PE=2 SV=1
AM853353	[BBH] ACY1_MOUSE (sp|Q99JW2) Aminoacylase-1 OS=Mus musculus GN=Acy1 PE=1 SV=1
AM853354	BTBD3_MOUSE (sp|P58545) BTB/POZ domain-containing protein 3 OS=Mus musculus GN=Btbd3 PE=2 SV=1
AM853356	NDUS8_BOVIN (sp|P42028) NADH dehydrogenase [ubiquinone] iron-sulfur protein 8, mitochondrial OS=Bos taurus GN=NDUFS8 PE=1 SV=1
AM853359	FAT3_MOUSE (sp|Q8BNA6) Protocadherin Fat 3 OS=Mus musculus GN=Fat3 PE=1 SV=2
AM853361	CALM_PLECO (sp|P11120) Calmodulin OS=Pleurotus cornucopiae GN=CMD1 PE=1 SV=2
AM853363	SCR11_OMMSL (sp|P18426) S-crystallin SL11 OS=Ommastrephes sloanei PE=2 SV=1
AM853364	MYS_AEQIR (sp|P24733) Myosin heavy chain, striated muscle OS=Aequipecten irradians PE=1 SV=1
AM853365	[BBH] THIM_HUMAN (sp|P42765) 3-ketoacyl-CoA thiolase, mitochondrial OS=Homo sapiens GN=ACAA2 PE=1 SV=2
AM853370	[BBH] ALDOA_HUMAN (sp|P04075) Fructose-bisphosphate aldolase A OS=Homo sapiens GN=ALDOA PE=1 SV=2
AM853371	CSN5_XENTR (sp|Q6P635) COP9 signalosome complex subunit 5 OS=Xenopus tropicalis GN=cops5 PE=2 SV=1
AM853373	TRM61_RAT (sp|Q6AY46) tRNA (adenine-N(1)-)-methyltransferase catalytic subunit TRM61 OS=Rattus norvegicus GN=Trm61 PE=2 SV=1
AM853376	CNN1_SHEEP (sp|Q7YRL2) Calponin-1 OS=Ovis aries GN=CNN1 PE=2 SV=1
AM853377	PRS4_DROME (sp|P48601) 26S protease regulatory subunit 4 OS=Drosophila melanogaster GN=Pros26.4 PE=1 SV=2
AM853379	[BBH] OFUT2_MOUSE (sp|Q8VHI3) GDP-fucose protein O-fucosyltransferase 2 OS=Mus musculus GN=Pofut2 PE=2 SV=1
AM853380	[BBH] UPP_MACFA (sp|Q95KB0) Uracil phosphoribosyltransferase OS=Macaca fascicularis GN=UPRT PE=2 SV=1
AM853383	[BBH] CS045_HUMAN (sp|Q8NA69) Uncharacterized protein C19orf45 OS=Homo sapiens GN=C19orf45 PE=2 SV=2
AM853389	LOXH1_HUMAN (sp|Q8IVV2) Lipoxygenase homology domain-containing protein 1 OS=Homo sapiens GN=LOXHD1 PE=1 SV=2
AM853392	[BBH] TIGD6_HUMAN (sp|Q17RP2) Tigger transposable element-derived protein 6 OS=Homo sapiens GN=TIGD6 PE=2 SV=2
AM853395	[BBH] CK070_XENTR (sp|Q5I0R4) Uncharacterized protein C11orf70 homolog OS=Xenopus tropicalis PE=2 SV=1
AM853398	CB5D1_DANRE (sp|Q567I9) Cytochrome b5 domain-containing protein 1 OS=Danio rerio GN=cyb5d1 PE=2 SV=1
AM853399	T7358_HADSP (sp|Q5D231) Atracotoxin-Hs20f7358 OS=Hadronyche sp. (strain 20) PE=1 SV=1
AM853403	CONO_LYMST (sp|Q00945) Conopressin/neurophysin OS=Lymnaea stagnalis PE=1 SV=1
AM853407	THRB_PIG (sp|Q19AZ8) Prothrombin OS=Sus scrofa GN=F2 PE=2 SV=1
AM853409	SVEP1_MOUSE (sp|A2AVA0) Sushi, von Willebrand factor type A, EGF and pentraxin domain-containing protein 1 OS=Mus musculus GN=Svep1 PE=1 SV=1
AM853411	[BBH] ALDOA_HUMAN (sp|P04075) Fructose-bisphosphate aldolase A OS=Homo sapiens GN=ALDOA PE=1 SV=2
AM853412	PSMD2_PONAB (sp|Q5R9I6) 26S proteasome non-ATPase regulatory subunit 2 OS=Pongo abelii GN=PSMD2 PE=2 SV=1
AM853418	CPMD8_HUMAN (sp|Q8IZJ3) C3 and PZP-like alpha-2-macroglobulin domain-containing protein 8 OS=Homo sapiens GN=CPAMD8 PE=1 SV=1
AM853419	PIM3_XENLA (sp|Q91822) Serine/threonine-protein kinase Pim-3 OS=Xenopus laevis GN=pim3 PE=1 SV=1
AM853428	[BBH] ALDOA_HUMAN (sp|P04075) Fructose-bisphosphate aldolase A OS=Homo sapiens GN=ALDOA PE=1 SV=2
AM853433	[BBH] HTXA_PSEST (sp|O69060) Probable alpha-ketoglutarate-dependent hypophosphite dioxygenase OS=Pseudomonas stutzeri GN=htxA PE=3 SV=1
AM853436	GALR2_RAT (sp|O08726) Galanin receptor type 2 OS=Rattus norvegicus GN=Galr2 PE=2 SV=1
AM853439	[BBH] STA5B_HUMAN (sp|P51692) Signal transducer and activator of transcription 5B OS=Homo sapiens GN=STAT5B PE=1 SV=2
AM853441	[BBH] YS032_HUMAN (sp|A6NN14) Zinc finger protein ENSP00000350085 OS=Homo sapiens PE=2 SV=3
AM853445	IFI44_MOUSE (sp|Q8BV66) Interferon-induced protein 44 OS=Mus musculus GN=Ifi44 PE=2 SV=1
AM853447	FUCTA_DROME (sp|Q9VUL9) Glycoprotein 3-alpha-L-fucosyltransferase A OS=Drosophila melanogaster GN=FucTA PE=1 SV=2
AM853448	[BBH] NPLA_XENLA (sp|Q3B8E8) N-acetylneuraminate lyase A OS=Xenopus laevis GN=npl-A PE=2 SV=1
AM853449	SODE_RABIT (sp|P41975) Extracellular superoxide dismutase [Cu-Zn] OS=Oryctolagus cuniculus GN=SOD3 PE=2 SV=2
AM853452	CRIM2_XENLA (sp|Q9IBG7) Cysteine-rich motor neuron 2 protein OS=Xenopus laevis GN=crim2 PE=2 SV=1
AM853455	[BBH] RL27A_OSCBR (sp|O01358) 60S ribosomal protein L27a OS=Oscheius brevesophaga GN=rpl-27a PE=3 SV=1
AM853474	[BBH] ZCH24_MOUSE (sp|B2RVL6) Zinc finger CCHC domain-containing protein 24 OS=Mus musculus GN=Zcchc24 PE=2 SV=1
AM853477	[BBH] DRI_CIOIN (sp|Q4H3P5) Protein dead ringer homolog OS=Ciona intestinalis GN=Ci-DRIL1/2 PE=2 SV=1
AM853481	[BBH] ALR2_THETN (sp|Q8R860) Alanine racemase 2 OS=Thermoanaerobacter tengcongensis GN=alr2 PE=3 SV=1
AM853485	SC61G_XENLA (sp|Q66KU2) Protein transport protein Sec61 subunit gamma OS=Xenopus laevis GN=sec61g PE=3 SV=1
AM853488	[BBH] TIP60_RAT (sp|Q99MK2) Histone acetyltransferase HTATIP OS=Rattus norvegicus GN=Htatip PE=1 SV=2
AM853491	NDUS8_BOVIN (sp|P42028) NADH dehydrogenase [ubiquinone] iron-sulfur protein 8, mitochondrial OS=Bos taurus GN=NDUFS8 PE=1 SV=1
AM853493	LRRX1_DICDI (sp|Q54G05) Putative leucine-rich repeat-containing protein DDB0188916 OS=Dictyostelium discoideum GN=DDB_0188916 PE=4 SV=1
AM853496	[BBH] CB056_XENLA (sp|Q6GQ37) UPF0511 protein C2orf56 homolog, mitochondrial OS=Xenopus laevis PE=2 SV=1
AM853504	CACT_DROME (sp|Q03017) NF-kappa-B inhibitor cactus OS=Drosophila melanogaster GN=cact PE=1 SV=2
AM853508	ISCU_HUMAN (sp|Q9H1K1) Iron-sulfur cluster assembly enzyme ISCU, mitochondrial OS=Homo sapiens GN=ISCU PE=1 SV=1
AM853510	HDC_DROME (sp|Q9N2M8) Headcase protein OS=Drosophila melanogaster GN=hdc PE=1 SV=2
AM853512	ANKR5_HUMAN (sp|Q9NU02) Ankyrin repeat domain-containing protein 5 OS=Homo sapiens GN=ANKRD5 PE=2 SV=2
AM853518	[BBH] PAAF1_CHICK (sp|Q5ZK69) Proteasomal ATPase-associated factor 1 OS=Gallus gallus GN=PAAF1 PE=2 SV=1
AM853520	[BBH] NAAA_HUMAN (sp|Q02083) N-acylethanolamine-hydrolyzing acid amidase OS=Homo sapiens GN=NAAA PE=1 SV=3
AM853531	TRI33_MOUSE (sp|Q99PP7) E3 ubiquitin-protein ligase TRIM33 OS=Mus musculus GN=Trim33 PE=2 SV=2
AM853533	[BBH] CACB2_RAT (sp|Q8VGC3) Voltage-dependent L-type calcium channel subunit beta-2 OS=Rattus norvegicus GN=Cacnb2 PE=1 SV=2
AM853536	HMGB3_HUMAN (sp|O15347) High mobility group protein B3 OS=Homo sapiens GN=HMGB3 PE=1 SV=4
AM853537	SKP1B_DICDI (sp|Q557E4) SCF ubiquitin ligase complex protein SKP1b OS=Dictyostelium discoideum GN=fpaB-1 PE=1 SV=1
AM853538	[BBH] HMG2_DROME (sp|Q24537) High mobility group protein DSP1 OS=Drosophila melanogaster GN=Dsp1 PE=2 SV=1
AM853539	COCA1_CHICK (sp|P13944) Collagen alpha-1(XII) chain OS=Gallus gallus GN=COL12A1 PE=1 SV=3
AM853541	[BBH] PVG1_SCHPO (sp|Q9UT27) Pyruvyltransferase 1 OS=Schizosaccharomyces pombe GN=pvg1 PE=2 SV=1
AM853542	APLP_LOCMI (sp|Q9U943) Apolipophorins OS=Locusta migratoria PE=1 SV=2
AM853547	RSSA_CHICK (sp|P50890) 40S ribosomal protein SA OS=Gallus gallus GN=RPSA PE=3 SV=1
AM853549	[BBH] SELPB_DANRE (sp|Q98SV0) Selenoprotein Pb OS=Danio rerio GN=sepp1b PE=2 SV=3
AM853551	RS2_ICTPU (sp|Q90YS3) 40S ribosomal protein S2 OS=Ictalurus punctatus GN=rps2 PE=2 SV=1
AM853552	GRHPR_HUMAN (sp|Q9UBQ7) Glyoxylate reductase/hydroxypyruvate reductase OS=Homo sapiens GN=GRHPR PE=1 SV=1
AM853553	[BBH] SRP54_PONAB (sp|Q5R4R6) Signal recognition particle 54 kDa protein OS=Pongo abelii GN=SRP54 PE=2 SV=1
AM853555	KARG_LIOJA (sp|O15990) Arginine kinase OS=Liolophura japonica PE=2 SV=1
AM853557	PGCB_HUMAN (sp|Q96GW7) Brevican core protein OS=Homo sapiens GN=BCAN PE=1 SV=2
AM853561	CSN3_DANRE (sp|Q6P2U9) COP9 signalosome complex subunit 3 OS=Danio rerio GN=cops3 PE=2 SV=1
AM853562	PSMD1_CHICK (sp|Q5F418) 26S proteasome non-ATPase regulatory subunit 1 OS=Gallus gallus GN=PSMD1 PE=2 SV=1
AM853563	MCA2_RAT (sp|Q32PX2) Multisynthetase complex auxiliary component p38 OS=Rattus norvegicus GN=Jtv1 PE=2 SV=1
AM853566	RL13A_HUMAN (sp|P40429) 60S ribosomal protein L13a OS=Homo sapiens GN=RPL13A PE=1 SV=2
AM853570	BGAL_FELCA (sp|O19015) Beta-galactosidase OS=Felis silvestris catus GN=GLB1 PE=2 SV=1
AM853571	IAP_GVCP (sp|P41436) Apoptosis inhibitor IAP OS=Cydia pomonella granulosis virus GN=IAP PE=4 SV=1
AM853573	GTPB2_MOUSE (sp|Q3UJK4) GTP-binding protein 2 OS=Mus musculus GN=Gtpbp2 PE=2 SV=1
AM853575	[BBH] CUTA_XENLA (sp|Q66KY3) Protein CutA homolog OS=Xenopus laevis GN=cuta PE=2 SV=2
AM853576	NOTC3_MOUSE (sp|Q61982) Neurogenic locus notch homolog protein 3 OS=Mus musculus GN=Notch3 PE=1 SV=1
AM853578	VLDLR_RABIT (sp|P35953) Very low-density lipoprotein receptor OS=Oryctolagus cuniculus GN=VLDLR PE=2 SV=1
AM853579	NPAS4_RAT (sp|Q8CJH6) Neuronal PAS domain-containing protein 4 OS=Rattus norvegicus GN=Npas4 PE=2 SV=1
AM853580	[BBH] MLXIP_MOUSE (sp|Q2VPU4) MLX-interacting protein OS=Mus musculus GN=Mlxip PE=1 SV=1
AM853581	Y381_RICFE (sp|Q4UMH6) Putative ankyrin repeat protein RF_0381 OS=Rickettsia felis GN=RF_0381 PE=4 SV=1
AM853585	CASPA_HUMAN (sp|Q92851) Caspase-10 OS=Homo sapiens GN=CASP10 PE=1 SV=3
AM853592	[BBH] CDC42_DROPS (sp|Q29HY3) Cdc42 homolog OS=Drosophila pseudoobscura pseudoobscura GN=Cdc42 PE=3 SV=1
AM853594	[BBH] SAM9L_HUMAN (sp|Q8IVG5) Sterile alpha motif domain-containing protein 9-like OS=Homo sapiens GN=SAMD9L PE=1 SV=2
AM853595	[BBH] NXT2_HUMAN (sp|Q9NPJ8) NTF2-related export protein 2 OS=Homo sapiens GN=NXT2 PE=2 SV=1
AM853596	[BBH] CF168_HUMAN (sp|Q5TGI0) Uncharacterized protein C6orf168 OS=Homo sapiens GN=C6orf168 PE=2 SV=2
AM853598	IF44L_HUMAN (sp|Q53G44) Interferon-induced protein 44-like OS=Homo sapiens GN=IFI44L PE=2 SV=2
AM853599	WWOX_HUMAN (sp|Q9NZC7) WW domain-containing oxidoreductase OS=Homo sapiens GN=WWOX PE=1 SV=1
AM853603	[BBH] TCB2_CAEBR (sp|Q04202) Transposable element Tcb2 transposase OS=Caenorhabditis briggsae PE=3 SV=1
AM853610	RO60_XENLA (sp|P42700) 60 kDa SS-A/Ro ribonucleoprotein OS=Xenopus laevis GN=trove2 PE=1 SV=1
AM853612	[BBH] WDR16_MOUSE (sp|Q5F201) WD repeat-containing protein 16 OS=Mus musculus GN=Wdr16 PE=2 SV=1
AM853613	[BBH] CJ112_HUMAN (sp|Q5VYJ5) MAM and LDL-receptor class A domain-containing protein C10orf112 OS=Homo sapiens GN=C10orf112 PE=2 SV=2
AM853614	[BBH] CI046_MOUSE (sp|Q9D3P8) Transmembrane protein C9orf46 homolog OS=Mus musculus PE=2 SV=1
AM853618	CATA_HUMAN (sp|P04040) Catalase OS=Homo sapiens GN=CAT PE=1 SV=3
AM853619	TSP1_HUMAN (sp|P07996) Thrombospondin-1 OS=Homo sapiens GN=THBS1 PE=1 SV=2
AM853620	[BBH] AMACR_MOUSE (sp|O09174) Alpha-methylacyl-CoA racemase OS=Mus musculus GN=Amacr PE=1 SV=3
AM853622	[BBH] CT085_MOUSE (sp|Q9DA42) Uncharacterized protein C20orf85 homolog OS=Mus musculus PE=2 SV=1
AM853623	ST1C2_HUMAN (sp|O00338) Sulfotransferase 1C2 OS=Homo sapiens GN=SULT1C2 PE=1 SV=1
AM853626	[BBH] DHRS3_HUMAN (sp|O75911) Short-chain dehydrogenase/reductase 3 OS=Homo sapiens GN=DHRS3 PE=1 SV=2
AM853628	CASP7_MOUSE (sp|P97864) Caspase-7 OS=Mus musculus GN=Casp7 PE=2 SV=2
AM853629	CP17A_SQUAC (sp|Q92113) Cytochrome P450 17A1 OS=Squalus acanthias GN=CYP17A1 PE=2 SV=1
AM853631	CE045_DANRE (sp|Q32PP1) UPF0544 protein C5orf45 homolog OS=Danio rerio GN=zgc:123335 PE=2 SV=1
AM853636	TRIM3_RAT (sp|O70277) Tripartite motif-containing protein 3 OS=Rattus norvegicus GN=Trim3 PE=1 SV=1
AM853637	[BBH] MA2B1_HUMAN (sp|O00754) Lysosomal alpha-mannosidase OS=Homo sapiens GN=MAN2B1 PE=1 SV=3
AM853642	[BBH] PCGF3_XENTR (sp|Q07G17) Polycomb group RING finger protein 3 OS=Xenopus tropicalis GN=pcgf3 PE=2 SV=1
AM853643	NRX4_DROME (sp|Q94887) Neurexin-4 OS=Drosophila melanogaster GN=Nrx-IV PE=1 SV=2
AM853647	C1QL4_MOUSE (sp|Q4ZJM9) Complement C1q-like protein 4 OS=Mus musculus GN=C1ql4 PE=2 SV=1
AM853648	C1QT2_MOUSE (sp|Q9D8U4) Complement C1q tumor necrosis factor-related protein 2 OS=Mus musculus GN=C1qtnf2 PE=2 SV=1
AM853649	[BBH] ALDOA_HUMAN (sp|P04075) Fructose-bisphosphate aldolase A OS=Homo sapiens GN=ALDOA PE=1 SV=2
AM853650	PTK7_CHICK (sp|Q91048) Tyrosine-protein kinase-like 7 OS=Gallus gallus GN=PTK7 PE=2 SV=1
AM853651	[BBH] CJ112_HUMAN (sp|Q5VYJ5) MAM and LDL-receptor class A domain-containing protein C10orf112 OS=Homo sapiens GN=C10orf112 PE=2 SV=2
AM853653	[BBH] ALDOA_HUMAN (sp|P04075) Fructose-bisphosphate aldolase A OS=Homo sapiens GN=ALDOA PE=1 SV=2
AM853654	[BBH] WDR18_BOVIN (sp|Q3SZD4) WD repeat-containing protein 18 OS=Bos taurus GN=WDR18 PE=2 SV=1
AM853655	[BBH] DCOR_BOVIN (sp|P27117) Ornithine decarboxylase OS=Bos taurus GN=ODC1 PE=2 SV=1
AM853656	LRP2_HUMAN (sp|P98164) Low-density lipoprotein receptor-related protein 2 OS=Homo sapiens GN=LRP2 PE=1 SV=3
AM853657	[BBH] RS20_XENLA (sp|P23403) 40S ribosomal protein S20 OS=Xenopus laevis GN=rps20 PE=3 SV=1
AM853658	[BBH] VATL_TORMA (sp|Q03105) V-type proton ATPase 16 kDa proteolipid subunit OS=Torpedo marmorata PE=1 SV=1
AM853659	[BBH] DKC1_HUMAN (sp|O60832) H/ACA ribonucleoprotein complex subunit 4 OS=Homo sapiens GN=DKC1 PE=1 SV=3
AM853660	[BBH] ALDOA_HUMAN (sp|P04075) Fructose-bisphosphate aldolase A OS=Homo sapiens GN=ALDOA PE=1 SV=2
AM853665	DHGL_DROPS (sp|P18172) Glucose dehydrogenase [acceptor] OS=Drosophila pseudoobscura pseudoobscura GN=Gld PE=3 SV=4
AM853669	[BBH] KDSR_HUMAN (sp|Q06136) 3-ketodihydrosphingosine reductase OS=Homo sapiens GN=KDSR PE=1 SV=1
AM853673	RS24_RAT (sp|P62850) 40S ribosomal protein S24 OS=Rattus norvegicus GN=Rps24 PE=2 SV=1
AM853676	PIN4_HUMAN (sp|Q9Y237) Peptidyl-prolyl cis-trans isomerase NIMA-interacting 4 OS=Homo sapiens GN=PIN4 PE=1 SV=1
AM853677	[BBH] FABPH_MYOLU (sp|Q865F7) Fatty acid-binding protein, heart OS=Myotis lucifugus GN=FABP3 PE=2 SV=3
AM853681	MEG10_HUMAN (sp|Q96KG7) Multiple epidermal growth factor-like domains 10 OS=Homo sapiens GN=MEGF10 PE=1 SV=1
AM853685	[BBH] UCHL5_MOUSE (sp|Q9WUP7) Ubiquitin carboxyl-terminal hydrolase isozyme L5 OS=Mus musculus GN=Uchl5 PE=2 SV=2
AM853686	TNNC2_ANGAN (sp|P81660) Troponin C, skeletal muscle OS=Anguilla anguilla PE=1 SV=1
AM853687	[BBH] FRIS_LYMST (sp|P42577) Soma ferritin OS=Lymnaea stagnalis PE=2 SV=2
AM853691	[BBH] MGLL_RAT (sp|Q8R431) Monoglyceride lipase OS=Rattus norvegicus GN=Mgll PE=1 SV=1
AM853699	ANKHM_DROME (sp|Q9VCA8) Ankyrin repeat and KH domain-containing protein mask OS=Drosophila melanogaster GN=mask PE=1 SV=2
AM853705	MCEE_HUMAN (sp|Q96PE7) Methylmalonyl-CoA epimerase, mitochondrial OS=Homo sapiens GN=MCEE PE=2 SV=1
AM853707	C1QL4_MOUSE (sp|Q4ZJM9) Complement C1q-like protein 4 OS=Mus musculus GN=C1ql4 PE=2 SV=1
AM853710	SYWC_BOVIN (sp|P17248) Tryptophanyl-tRNA synthetase, cytoplasmic OS=Bos taurus GN=WARS PE=1 SV=3
AM853711	SSPO_HUMAN (sp|A2VEC9) SCO-spondin OS=Homo sapiens GN=SSPO PE=2 SV=1
AM853714	RERGL_BOVIN (sp|A6QP66) Ras-related and estrogen-regulated growth inhibitor-like protein OS=Bos taurus GN=RERGL PE=2 SV=1
AM853715	YS51_CAEEL (sp|Q09662) Uncharacterized protein ZK673.1 OS=Caenorhabditis elegans GN=ZK673.1 PE=2 SV=2
AM853716	[BBH] TBCC_PONAB (sp|Q5R5J7) Tubulin-specific chaperone C OS=Pongo abelii GN=TBCC PE=2 SV=1
AM853717	[BBH] DHX8_MOUSE (sp|A2A4P0) ATP-dependent RNA helicase DHX8 OS=Mus musculus GN=Dhx8 PE=2 SV=1
AM853719	LAP2_RAT (sp|Q62733) Lamina-associated polypeptide 2 isoform beta OS=Rattus norvegicus GN=Tmpo PE=1 SV=3
AM853720	[BBH] GBRL2_RAT (sp|P60522) Gamma-aminobutyric acid receptor-associated protein-like 2 OS=Rattus norvegicus GN=Gabarapl2 PE=2 SV=1
AM853723	[BBH] ARPC2_BOVIN (sp|Q3MHR7) Actin-related protein 2/3 complex subunit 2 OS=Bos taurus GN=ARPC2 PE=1 SV=1
AM853724	NTKL_XENTR (sp|Q28FH2) N-terminal kinase-like protein OS=Xenopus tropicalis GN=scyl1 PE=2 SV=1
AM853725	CILP1_MOUSE (sp|Q66K08) Cartilage intermediate layer protein 1 OS=Mus musculus GN=Cilp PE=2 SV=1
AM853727	[BBH] EBP2_HUMAN (sp|Q99848) Probable rRNA-processing protein EBP2 OS=Homo sapiens GN=EBNA1BP2 PE=1 SV=2
AM853729	[BBH] DFNA5_MOUSE (sp|Q9Z2D3) Non-syndromic hearing impairment protein 5 homolog OS=Mus musculus GN=Dfna5 PE=2 SV=1
AM853730	DMBT1_PIG (sp|Q4A3R3) Deleted in malignant brain tumors 1 protein OS=Sus scrofa GN=DMBT1 PE=2 SV=1
AM853733	[BBH] CP052_DANRE (sp|Q0D289) Uncharacterized protein C16orf52 homolog OS=Danio rerio GN=zgc:153595 PE=2 SV=1
AM853735	TIF1B_HUMAN (sp|Q13263) Transcription intermediary factor 1-beta OS=Homo sapiens GN=TRIM28 PE=1 SV=5
AM853736	SCP_PATYE (sp|P02637) Sarcoplasmic calcium-binding protein OS=Patinopecten yessoensis PE=1 SV=1
AM853737	[BBH] EF1G_ARTSA (sp|P12261) Elongation factor 1-gamma OS=Artemia salina PE=1 SV=3
AM853738	[BBH] S11IP_XENTR (sp|Q6P4K6) Serine/threonine kinase 11-interacting protein OS=Xenopus tropicalis GN=stk11ip PE=2 SV=1
AM853739	[BBH] PLC_HALLA (sp|P82596) Perlucin OS=Haliotis laevigata PE=1 SV=3
AM853740	[BBH] FMO5_HUMAN (sp|P49326) Dimethylaniline monooxygenase [N-oxide-forming] 5 OS=Homo sapiens GN=FMO5 PE=2 SV=2
AM853742	ADCL1_MOUSE (sp|Q8BLF1) Arylacetamide deacetylase-like 1 OS=Mus musculus GN=Aadacl1 PE=1 SV=1
AM853744	PZRN3_HUMAN (sp|Q9UPQ7) PDZ domain-containing RING finger protein 3 OS=Homo sapiens GN=PDZRN3 PE=1 SV=2
AM853745	[BBH] MAX_DANRE (sp|P52161) Protein max OS=Danio rerio GN=max PE=2 SV=1
AM853746	LGAT1_MOUSE (sp|Q91YX5) Acyl-CoA:lysophosphatidylglycerol acyltransferase 1 OS=Mus musculus GN=Lpgat1 PE=2 SV=1
AM853751	CHDH_HUMAN (sp|Q8NE62) Choline dehydrogenase, mitochondrial OS=Homo sapiens GN=CHDH PE=2 SV=1
AM853752	[BBH] GUAD_MOUSE (sp|Q9R111) Guanine deaminase OS=Mus musculus GN=Gda PE=1 SV=1
AM853756	[BBH] CC033_HUMAN (sp|Q6P1S2) Uncharacterized protein C3orf33 OS=Homo sapiens GN=C3orf33 PE=2 SV=1
AM853758	[BBH] ALF_ECHMU (sp|Q9GP32) Fructose-bisphosphate aldolase OS=Echinococcus multilocularis GN=FBPA PE=2 SV=1
AM853760	[BBH] P63_RAT (sp|Q9JJP6) Tumor protein 63 OS=Rattus norvegicus GN=Tp63 PE=2 SV=1
AM853761	S17A5_HUMAN (sp|Q9NRA2) Sialin OS=Homo sapiens GN=SLC17A5 PE=1 SV=2
AM853768	[BBH] CA057_HUMAN (sp|Q9BSD7) Probable UPF0334 kinase-like protein C1orf57 OS=Homo sapiens GN=C1orf57 PE=1 SV=1
AM853770	TM86A_MOUSE (sp|Q9D8N3) Transmembrane protein 86A OS=Mus musculus GN=Tmem86a PE=2 SV=1
AM853771	CBR1_RAT (sp|P47727) Carbonyl reductase [NADPH] 1 OS=Rattus norvegicus GN=Cbr1 PE=1 SV=2
AM853772	[BBH] NTF2_CAEEL (sp|Q21735) Probable nuclear transport factor 2 OS=Caenorhabditis elegans GN=ran-4 PE=2 SV=1
AM853773	DORS_DROME (sp|P15330) Embryonic polarity protein dorsal OS=Drosophila melanogaster GN=dl PE=1 SV=2
AM853778	UBP30_HUMAN (sp|Q70CQ3) Ubiquitin carboxyl-terminal hydrolase 30 OS=Homo sapiens GN=USP30 PE=2 SV=1
AM853783	[BBH] SPEF1_MOUSE (sp|Q99JL1) Sperm flagellar protein 1 OS=Mus musculus GN=Spef1 PE=2 SV=1
AM853786	TRI33_DANRE (sp|Q6E2N3) E3 ubiquitin-protein ligase TRIM33 OS=Danio rerio GN=trim33 PE=2 SV=1
AM853787	[BBH] ISCU_MOUSE (sp|Q9D7P6) Iron-sulfur cluster assembly enzyme ISCU, mitochondrial OS=Mus musculus GN=Iscu PE=1 SV=1
AM853788	TRI45_MOUSE (sp|Q6PFY8) Tripartite motif-containing protein 45 OS=Mus musculus GN=Trim45 PE=2 SV=1
AM853790	POGZ_MOUSE (sp|Q8BZH4) Pogo transposable element with ZNF domain OS=Mus musculus GN=Pogz PE=1 SV=2
AM853792	Y1487_ARATH (sp|Q9LQU4) Uncharacterized protein At1g14870 OS=Arabidopsis thaliana GN=At1g14870 PE=1 SV=1
AM853793	LYN_MOUSE (sp|P25911) Tyrosine-protein kinase Lyn OS=Mus musculus GN=Lyn PE=1 SV=4
AM853794	[BBH] ZIC1_MOUSE (sp|P46684) Zinc finger protein ZIC 1 OS=Mus musculus GN=Zic1 PE=1 SV=1
AM853796	CCNH_XENLA (sp|P51947) Cyclin-H OS=Xenopus laevis GN=ccnh PE=1 SV=1
AM853797	SLIT_DROME (sp|P24014) Protein slit OS=Drosophila melanogaster GN=sli PE=1 SV=2
AM853799	[BBH] SSNA1_HUMAN (sp|O43805) Sjoegren syndrome nuclear autoantigen 1 OS=Homo sapiens GN=SSNA1 PE=1 SV=2
AM853805	[BBH] CK070_RAT (sp|Q68FQ4) Uncharacterized protein C11orf70 homolog OS=Rattus norvegicus PE=2 SV=1
AM853808	[BBH] APC10_HUMAN (sp|Q9UM13) Anaphase-promoting complex subunit 10 OS=Homo sapiens GN=ANAPC10 PE=1 SV=1
AM853809	RDH13_HUMAN (sp|Q8NBN7) Retinol dehydrogenase 13 OS=Homo sapiens GN=RDH13 PE=2 SV=2
AM853812	BGAL_ECOLI (sp|P00722) Beta-galactosidase OS=Escherichia coli (strain K12) GN=lacZ PE=1 SV=2
AM853817	DYH7_HUMAN (sp|Q8WXX0) Dynein heavy chain 7, axonemal OS=Homo sapiens GN=DNAH7 PE=1 SV=1
AM853819	[BBH] CATL_SARPE (sp|Q26636) Cathepsin L OS=Sarcophaga peregrina PE=1 SV=1
AM853820	BRE2_CAEBR (sp|A8Y3H3) Beta-1,3-galactosyltransferase bre-2 OS=Caenorhabditis briggsae GN=bre-2 PE=3 SV=1
AM853826	NFU1_HUMAN (sp|Q9UMS0) NFU1 iron-sulfur cluster scaffold homolog, mitochondrial OS=Homo sapiens GN=NFU1 PE=1 SV=2
AM853828	[BBH] IF2B_MOUSE (sp|Q99L45) Eukaryotic translation initiation factor 2 subunit 2 OS=Mus musculus GN=Eif2s2 PE=1 SV=1
AM853842	[BBH] SRP19_DROME (sp|P49963) Signal recognition particle 19 kDa protein OS=Drosophila melanogaster GN=Srp19 PE=2 SV=2
AM853843	[BBH] GLRX5_MOUSE (sp|Q80Y14) Glutaredoxin-related protein 5 OS=Mus musculus GN=Glrx5 PE=2 SV=2
AM853845	[BBH] GHDC_MOUSE (sp|Q99J23) GH3 domain-containing protein OS=Mus musculus GN=Ghdc PE=2 SV=1
AM853849	[BBH] CE049_MOUSE (sp|Q9DAR0) Uncharacterized protein C5orf49 homolog OS=Mus musculus PE=2 SV=1
AM853852	[BBH] F16B1_BOVIN (sp|A0JNG7) UPF0518 protein FAM160B1 OS=Bos taurus GN=FAM160B1 PE=2 SV=1
AM853856	ASM_MOUSE (sp|Q04519) Sphingomyelin phosphodiesterase OS=Mus musculus GN=Smpd1 PE=2 SV=2
AM853857	C209D_MOUSE (sp|Q91ZW8) CD209 antigen-like protein D OS=Mus musculus GN=Cd209d PE=2 SV=1
AM853860	[BBH] CBS_HUMAN (sp|P35520) Cystathionine beta-synthase OS=Homo sapiens GN=CBS PE=1 SV=2
AM853865	[BBH] CH10_MOUSE (sp|Q64433) 10 kDa heat shock protein, mitochondrial OS=Mus musculus GN=Hspe1 PE=1 SV=2
AM853866	[BBH] PHYD1_BOVIN (sp|Q0IIB1) Phytanoyl-CoA dioxygenase domain-containing protein 1 OS=Bos taurus GN=PHYHD1 PE=2 SV=1
AM853868	GRHPR_HUMAN (sp|Q9UBQ7) Glyoxylate reductase/hydroxypyruvate reductase OS=Homo sapiens GN=GRHPR PE=1 SV=1
AM853869	ACBG2_MOUSE (sp|Q2XU92) Long-chain-fatty-acid--CoA ligase ACSBG2 OS=Mus musculus GN=Acsbg2 PE=1 SV=1
AM853871	CALM_CANAL (sp|P23286) Calmodulin OS=Candida albicans GN=CMD1 PE=3 SV=2
AM853872	[BBH] ALDOA_HUMAN (sp|P04075) Fructose-bisphosphate aldolase A OS=Homo sapiens GN=ALDOA PE=1 SV=2
AM853874	ZFR_RAT (sp|Q562A2) Zinc finger RNA-binding protein OS=Rattus norvegicus GN=Zfr PE=1 SV=2
AM853875	SELS_BOVIN (sp|Q2KI76) Selenoprotein S OS=Bos taurus GN=SELS PE=2 SV=2
AM853882	YIEF_SHIFL (sp|P0AGE8) Uncharacterized protein yieF OS=Shigella flexneri GN=yieF PE=3 SV=1
AM853885	[BBH] SPEF1_MOUSE (sp|Q99JL1) Sperm flagellar protein 1 OS=Mus musculus GN=Spef1 PE=2 SV=1
AM853890	TAGL3_RAT (sp|P37805) Transgelin-3 OS=Rattus norvegicus GN=Tagln3 PE=1 SV=2
AM853896	MFSD1_DANRE (sp|Q32LQ6) Major facilitator superfamily domain-containing protein 1 OS=Danio rerio GN=mfsd1 PE=2 SV=1
AM853898	[BBH] DUOX1_CANFA (sp|Q9MZF4) Dual oxidase 1 OS=Canis familiaris GN=DUOX1 PE=1 SV=1
AM853904	[BBH] PCGF3_XENTR (sp|Q07G17) Polycomb group RING finger protein 3 OS=Xenopus tropicalis GN=pcgf3 PE=2 SV=1
AM853905	NUD12_MACFA (sp|Q4R7L8) Peroxisomal NADH pyrophosphatase NUDT12 OS=Macaca fascicularis GN=NUDT12 PE=2 SV=1
AM853907	[BBH] DEF_TACTR (sp|P80957) Big defensin OS=Tachypleus tridentatus PE=1 SV=1
AM853909	[BBH] TYB4_RAT (sp|P62329) Thymosin beta-4 OS=Rattus norvegicus GN=Tmsb4x PE=1 SV=2
AM853913	TMM77_BOVIN (sp|Q3ZC48) Transmembrane protein 77 OS=Bos taurus GN=TMEM77 PE=2 SV=1
AM853920	BIRC3_MOUSE (sp|O08863) Baculoviral IAP repeat-containing protein 3 OS=Mus musculus GN=Birc3 PE=1 SV=1
AM853924	RHO1_DROME (sp|P48148) Ras-like GTP-binding protein Rho1 OS=Drosophila melanogaster GN=Rho1 PE=1 SV=1
AM853929	[BBH] UBE2C_SPISO (sp|Q95044) Ubiquitin-conjugating enzyme E2 C OS=Spisula solidissima PE=1 SV=1
AM853930	[BBH] ENKUR_MOUSE (sp|Q6SP97) Enkurin OS=Mus musculus PE=1 SV=1
AM853931	[BBH] RL4_URECA (sp|P49165) 60S ribosomal protein L4 OS=Urechis caupo GN=RPL4 PE=2 SV=1
AM853938	YV012_HUMAN (sp|Q6ZQY2) Leucine-rich repeat-containing protein LOC400891 OS=Homo sapiens PE=2 SV=2
AM853939	RD10A_XENLA (sp|Q6DCT3) Retinol dehydrogenase 10-A OS=Xenopus laevis GN=rdh10-A PE=2 SV=1
AM853940	HCD2_DROME (sp|O18404) 3-hydroxyacyl-CoA dehydrogenase type-2 OS=Drosophila melanogaster GN=scu PE=1 SV=1
AM853941	[BBH] ATHL1_DANRE (sp|A0JMP0) Acid trehalase-like protein 1 OS=Danio rerio GN=athl1 PE=2 SV=1
AM853945	[BBH] NU5M_MYTED (sp|Q00232) NADH-ubiquinone oxidoreductase chain 5 OS=Mytilus edulis GN=ND5 PE=3 SV=2
AM853946	[BBH] TDH_BACLD (sp|Q65JE7) L-threonine 3-dehydrogenase OS=Bacillus licheniformis (strain DSM 13 / ATCC 14580) GN=tdh PE=3 SV=1
AM853947	CBR1_RAT (sp|P47727) Carbonyl reductase [NADPH] 1 OS=Rattus norvegicus GN=Cbr1 PE=1 SV=2
AM853950	[BBH] TGM1_RAT (sp|P23606) Protein-glutamine gamma-glutamyltransferase K OS=Rattus norvegicus GN=Tgm1 PE=2 SV=1
AM853952	LECH_CHICK (sp|P02707) Hepatic lectin OS=Gallus gallus PE=1 SV=1
AM853955	CNFNB_XENLA (sp|Q6DK99) Cornifelin homolog B OS=Xenopus laevis GN=cnfn-B PE=3 SV=1
AM853959	SCTR_RAT (sp|P23811) Secretin receptor OS=Rattus norvegicus GN=Sctr PE=2 SV=1
AM853960	[BBH] NPS3A_PONAB (sp|Q5RAA9) Protein NipSnap homolog 3A OS=Pongo abelii GN=NIPSNAP3A PE=2 SV=1
AM853965	[BBH] PON1_MOUSE (sp|P52430) Serum paraoxonase/arylesterase 1 OS=Mus musculus GN=Pon1 PE=1 SV=2
AM853967	GST9_CAEEL (sp|Q21743) Probable glutathione S-transferase 9 OS=Caenorhabditis elegans GN=gst-9 PE=2 SV=1
AM853971	[BBH] AP1M1_HUMAN (sp|Q9BXS5) AP-1 complex subunit mu-1 OS=Homo sapiens GN=AP1M1 PE=1 SV=3
AM853972	[BBH] ACOD_CYPCA (sp|Q92038) Acyl-CoA desaturase OS=Cyprinus carpio PE=2 SV=2
AM853973	PSD13_CHICK (sp|P84169) 26S proteasome non-ATPase regulatory subunit 13 OS=Gallus gallus GN=PSMD13 PE=1 SV=1
AM853974	[BBH] PR285_HUMAN (sp|Q9BYK8) Peroxisomal proliferator-activated receptor A-interacting complex 285 kDa protein OS=Homo sapiens GN=PRIC285 PE=1 SV=5
AM853975	[BBH] LRC23_MOUSE (sp|O35125) Leucine-rich repeat-containing protein 23 OS=Mus musculus GN=Lrrc23 PE=2 SV=1
AM853976	LITAF_CHICK (sp|Q8QGW7) Lipopolysaccharide-induced tumor necrosis factor-alpha factor homolog OS=Gallus gallus GN=LITAF PE=2 SV=1
AM853977	XYNX_CLOTM (sp|P38535) Exoglucanase xynX OS=Clostridium thermocellum GN=xynX PE=3 SV=1
AM853978	HS12A_HUMAN (sp|O43301) Heat shock 70 kDa protein 12A OS=Homo sapiens GN=HSPA12A PE=2 SV=2
AM853980	[BBH] SEP11_MOUSE (sp|Q8C1B7) Septin-11 OS=Mus musculus GN=Sept11 PE=1 SV=4
AM853984	HMGB3_CHICK (sp|P40618) High mobility group protein B3 OS=Gallus gallus GN=HMGB3 PE=2 SV=2
AM853986	STMN3_CHICK (sp|O93388) Stathmin-3 OS=Gallus gallus GN=STMN3 PE=2 SV=1
AM853988	[BBH] MAAI_MOUSE (sp|Q9WVL0) Maleylacetoacetate isomerase OS=Mus musculus GN=Gstz1 PE=1 SV=1
AM853989	MP20_DROME (sp|P14318) Muscle-specific protein 20 OS=Drosophila melanogaster GN=Mp20 PE=1 SV=2
AM853991	MA2B1_MOUSE (sp|O09159) Lysosomal alpha-mannosidase OS=Mus musculus GN=Man2b1 PE=2 SV=3
AM853998	[BBH] QOR_HUMAN (sp|Q08257) Quinone oxidoreductase OS=Homo sapiens GN=CRYZ PE=1 SV=1
AM854000	[BBH] ERG28_MOUSE (sp|Q9ERY9) Probable ergosterol biosynthetic protein 28 OS=Mus musculus GN=ORF11 PE=2 SV=1
AM854003	[BBH] YM9I_CAEEL (sp|P90893) Putative serine protease F56F10.1 OS=Caenorhabditis elegans GN=F56F10.1 PE=1 SV=2
AM854004	[BBH] GSTMU_CRILO (sp|Q00285) Glutathione S-transferase Y1 OS=Cricetulus longicaudatus PE=2 SV=2
AM854006	[BBH] VPS29_PONAB (sp|Q5R9Z1) Vacuolar protein sorting-associated protein 29 OS=Pongo abelii GN=VPS29 PE=2 SV=1
AM854008	[BBH] CH038_BOVIN (sp|A7YVD7) UPF0551 protein C8orf38 homolog OS=Bos taurus PE=2 SV=1
AM854009	[BBH] DERP6_DANRE (sp|A1A5V9) Dermal papilla-derived protein 6 homolog OS=Danio rerio GN=derp6 PE=2 SV=1
AM854010	[BBH] RSU1_HUMAN (sp|Q15404) Ras suppressor protein 1 OS=Homo sapiens GN=RSU1 PE=1 SV=3
AM854013	YSM6_CAEEL (sp|Q10126) Putative uncharacterized transposon-derived protein F52C9.6 OS=Caenorhabditis elegans GN=F52C9.6 PE=5 SV=1
AM854014	[BBH] VA0E2_HUMAN (sp|Q8NHE4) V-type proton ATPase subunit e 2 OS=Homo sapiens GN=ATP6V0E2 PE=2 SV=1
AM854016	HEBP2_HUMAN (sp|Q9Y5Z4) Heme-binding protein 2 OS=Homo sapiens GN=HEBP2 PE=1 SV=1
AM854017	[BBH] MKNK1_MOUSE (sp|O08605) MAP kinase-interacting serine/threonine-protein kinase 1 OS=Mus musculus GN=Mknk1 PE=1 SV=2
AM854025	[BBH] CSN1_XENLA (sp|Q6NRT5) COP9 signalosome complex subunit 1 OS=Xenopus laevis GN=csn1 PE=2 SV=1
AM854026	[BBH] ALDOA_HUMAN (sp|P04075) Fructose-bisphosphate aldolase A OS=Homo sapiens GN=ALDOA PE=1 SV=2
AM854027	CRBN_RAT (sp|Q56AP7) Protein cereblon OS=Rattus norvegicus GN=Crbn PE=1 SV=1
AM854028	PGCA_CHICK (sp|P07898) Aggrecan core protein OS=Gallus gallus GN=ACAN PE=1 SV=2
AM854029	[BBH] MAX_DANRE (sp|P52161) Protein max OS=Danio rerio GN=max PE=2 SV=1
AM854030	[BBH] IF1AX_PONAB (sp|Q5RA42) Eukaryotic translation initiation factor 1A, X-chromosomal OS=Pongo abelii GN=EIF1AX PE=2 SV=3
AM854037	[BBH] H1_LYTPI (sp|P06144) Late histone H1 OS=Lytechinus pictus PE=3 SV=1
AM854038	MTR1B_CHICK (sp|P51050) Melatonin receptor type 1B (Fragment) OS=Gallus gallus PE=2 SV=1
AM854041	[BBH] CJ033_RAT (sp|Q68FT3) Probable oxidoreductase C10orf33 homolog OS=Rattus norvegicus PE=2 SV=1
AM854044	[BBH] STRAP_CHICK (sp|Q5ZL33) Serine-threonine kinase receptor-associated protein OS=Gallus gallus GN=STRAP PE=2 SV=2
AM854050	RDH7_MOUSE (sp|O88451) Retinol dehydrogenase 7 OS=Mus musculus GN=Rdh7 PE=2 SV=1
AM854051	ST1B1_HUMAN (sp|O43704) Sulfotransferase family cytosolic 1B member 1 OS=Homo sapiens GN=SULT1B1 PE=1 SV=2
AM854052	SIBA_DICDI (sp|Q54KF7) Integrin beta-like protein A OS=Dictyostelium discoideum GN=sibA PE=1 SV=2
AM854055	[BBH] CF206_BOVIN (sp|Q2KIU7) Uncharacterized protein C6orf206 homolog OS=Bos taurus PE=2 SV=1
AM854056	[BBH] ARF4_BOVIN (sp|Q3SZF2) ADP-ribosylation factor 4 OS=Bos taurus GN=ARF4 PE=2 SV=3
AM854057	[BBH] CJ058_RAT (sp|Q6AXX6) Uncharacterized protein C10orf58 homolog OS=Rattus norvegicus PE=2 SV=1
AM854061	[BBH] RBM7_BOVIN (sp|Q3MHY8) RNA-binding protein 7 OS=Bos taurus GN=RBM7 PE=2 SV=1
AM854062	[BBH] CRIP1_HUMAN (sp|P50238) Cysteine-rich protein 1 OS=Homo sapiens GN=CRIP1 PE=1 SV=3
AM854064	LGR4_HUMAN (sp|Q9BXB1) Leucine-rich repeat-containing G-protein coupled receptor 4 OS=Homo sapiens GN=LGR4 PE=2 SV=2
AM854066	[BBH] LSM12_PONAB (sp|Q5RAT5) Protein LSM12 homolog OS=Pongo abelii GN=LSM12 PE=2 SV=1
AM854069	[BBH] DJB13_MOUSE (sp|Q80Y75) DnaJ homolog subfamily B member 13 OS=Mus musculus GN=Dnajb13 PE=2 SV=1
AM854071	[BBH] PP4C_PONAB (sp|Q5R6K8) Serine/threonine-protein phosphatase 4 catalytic subunit OS=Pongo abelii GN=PPP4C PE=2 SV=1
AM854073	[BBH] YB017_HUMAN (sp|Q4G0U5) Uncharacterized protein MGC33657 OS=Homo sapiens PE=2 SV=1
AM854076	[BBH] UBE2F_CHICK (sp|Q5ZKX6) NEDD8-conjugating enzyme UBE2F OS=Gallus gallus GN=UBE2F PE=2 SV=1
AM854077	CDPK4_SOLTU (sp|A5A7I7) Calcium-dependent protein kinases 4 OS=Solanum tuberosum GN=CDPK4 PE=2 SV=1
AM854078	[BBH] TICN1_MOUSE (sp|Q62288) Testican-1 OS=Mus musculus GN=Spock1 PE=2 SV=1
AM854079	[BBH] L12R1_HUMAN (sp|Q969J3) Loss of heterozygosity 12 chromosomal region 1 protein OS=Homo sapiens GN=LOH12CR1 PE=2 SV=1
AM854081	ST1C2_HUMAN (sp|O00338) Sulfotransferase 1C2 OS=Homo sapiens GN=SULT1C2 PE=1 SV=1
AM854085	PLX2_CAEBR (sp|Q626H5) Plexin-2 OS=Caenorhabditis briggsae GN=plx-2 PE=3 SV=1
AM854086	UNC7_CAEEL (sp|Q03412) Innexin unc-7 OS=Caenorhabditis elegans GN=unc-7 PE=2 SV=1
AM854087	TMM79_HUMAN (sp|Q9BSE2) Transmembrane protein 79 OS=Homo sapiens GN=TMEM79 PE=1 SV=1
AM854088	[BBH] LITAH_DICDI (sp|Q54HX8) Protein LITAF homolog OS=Dictyostelium discoideum GN=litaf PE=3 SV=1
AM854089	RT34_BOVIN (sp|P82929) 28S ribosomal protein S34, mitochondrial OS=Bos taurus GN=MRPS34 PE=1 SV=2
AM854090	COL12_BOVIN (sp|A6QP79) Collectin-12 OS=Bos taurus GN=COLEC12 PE=2 SV=1
AM854091	DOC2B_RAT (sp|P70610) Double C2-like domain-containing protein beta OS=Rattus norvegicus GN=Doc2b PE=1 SV=2
AM854093	OAZ_CHICK (sp|O42148) Ornithine decarboxylase antizyme OS=Gallus gallus GN=OAZ PE=2 SV=3
AM854094	STX_APLCA (sp|Q16932) Syntaxin OS=Aplysia californica PE=2 SV=1
AM854098	TMM79_HUMAN (sp|Q9BSE2) Transmembrane protein 79 OS=Homo sapiens GN=TMEM79 PE=1 SV=1
AM854099	TBA1_DROME (sp|P06603) Tubulin alpha-1 chain OS=Drosophila melanogaster GN=alphaTub84B PE=2 SV=1
AM854101	[BBH] SFRS2_RAT (sp|Q6PDU1) Splicing factor, arginine/serine-rich 2 OS=Rattus norvegicus GN=Sfrs2 PE=1 SV=3
AM854102	[BBH] RS8_APIME (sp|O76756) 40S ribosomal protein S8 OS=Apis mellifera GN=RpS8 PE=2 SV=2
AM854106	COPG2_FUGRU (sp|Q9I8E6) Coatomer subunit gamma-2 OS=Fugu rubripes GN=copg2 PE=3 SV=1
AM854108	[BBH] DHRS1_MOUSE (sp|Q99L04) Dehydrogenase/reductase SDR family member 1 OS=Mus musculus GN=Dhrs1 PE=2 SV=1
AM854111	CHKB_HUMAN (sp|Q9Y259) Choline/ethanolamine kinase OS=Homo sapiens GN=CHKB PE=1 SV=3
AM854113	GELS_HORSE (sp|Q28372) Gelsolin OS=Equus caballus GN=GSN PE=1 SV=2
AM854115	[BBH] PPT1_MACFA (sp|Q8HXW6) Palmitoyl-protein thioesterase 1 OS=Macaca fascicularis GN=PPT1 PE=2 SV=1
AM854125	AP1M1_RAT (sp|Q32Q06) AP-1 complex subunit mu-1 OS=Rattus norvegicus GN=Ap1m1 PE=1 SV=3
AM854126	NLGNX_HUMAN (sp|Q8N0W4) Neuroligin-4, X-linked OS=Homo sapiens GN=NLGN4X PE=1 SV=1
AM854129	RNF11_MOUSE (sp|Q9QYK7) RING finger protein 11 OS=Mus musculus GN=Rnf11 PE=1 SV=1
AM854130	MP20_DROME (sp|P14318) Muscle-specific protein 20 OS=Drosophila melanogaster GN=Mp20 PE=1 SV=2
AM854136	[BBH] CCD22_NEMVE (sp|A7RNG8) Coiled-coil domain-containing protein 22 homolog OS=Nematostella vectensis GN=v1g180167 PE=3 SV=1
AM854139	RABP2_MOUSE (sp|P22935) Cellular retinoic acid-binding protein 2 OS=Mus musculus GN=Crabp2 PE=2 SV=2
AM854140	[BBH] HEAT3_MOUSE (sp|Q8BQM4) HEAT repeat-containing protein 3 OS=Mus musculus GN=Heatr3 PE=2 SV=1
AM854141	FLOT1_DROME (sp|O61491) Flotillin-1 OS=Drosophila melanogaster GN=Flo PE=1 SV=1
AM854142	[BBH] OAF_DROVI (sp|O18638) Out at first protein OS=Drosophila virilis GN=oaf PE=3 SV=1
AM854146	ANPRA_RAT (sp|P18910) Atrial natriuretic peptide receptor A OS=Rattus norvegicus GN=Npr1 PE=1 SV=1
AM854151	[BBH] PDC10_XENLA (sp|Q8AVR4) Programmed cell death protein 10 OS=Xenopus laevis GN=pdcd10 PE=2 SV=1
AM854153	[BBH] CDKN3_HUMAN (sp|Q16667) Cyclin-dependent kinase inhibitor 3 OS=Homo sapiens GN=CDKN3 PE=1 SV=1
AM854154	WDR61_DANRE (sp|Q6P5M2) WD repeat-containing protein 61 OS=Danio rerio GN=wdr61 PE=2 SV=1
AM854155	[BBH] DEGS1_CHICK (sp|Q5F3C1) Sphingolipid delta(4)-desaturase DES1 OS=Gallus gallus GN=DEGS1 PE=2 SV=1
AM854162	[BBH] KITH_HUMAN (sp|P04183) Thymidine kinase, cytosolic OS=Homo sapiens GN=TK1 PE=1 SV=2
AM854163	SYNC_HUMAN (sp|O43776) Asparaginyl-tRNA synthetase, cytoplasmic OS=Homo sapiens GN=NARS PE=1 SV=1
AM854164	[BBH] E74EB_DROME (sp|P11536) Ecdysone-induced protein 74EF isoform B OS=Drosophila melanogaster GN=Eip74EF PE=2 SV=2
AM854165	PLC1_CAEEL (sp|Q93841) Putative 1-acyl-sn-glycerol-3-phosphate acyltransferase acl-1 OS=Caenorhabditis elegans GN=acl-1 PE=2 SV=2
AM854167	[BBH] HEXI1_RAT (sp|Q5M9G1) Protein HEXIM1 OS=Rattus norvegicus GN=Hexim1 PE=2 SV=1
AM854169	[BBH] GRP75_CHICK (sp|Q5ZM98) Stress-70 protein, mitochondrial OS=Gallus gallus GN=HSPA9 PE=1 SV=1
AM854172	RET4_CHICK (sp|P41263) Retinol-binding protein 4 OS=Gallus gallus GN=RBP4 PE=1 SV=1
AM854173	RIPK4_MOUSE (sp|Q9ERK0) Receptor-interacting serine/threonine-protein kinase 4 OS=Mus musculus GN=Ripk4 PE=1 SV=2
AM854175	CATL1_BOVIN (sp|P25975) Cathepsin L1 OS=Bos taurus GN=CTSL1 PE=1 SV=3
AM854176	FMO1_SCHPO (sp|Q9HFE4) Thiol-specific monooxygenase OS=Schizosaccharomyces pombe GN=fmo1 PE=1 SV=1
AM854178	[BBH] BUP1_MOUSE (sp|Q8VC97) Beta-ureidopropionase OS=Mus musculus GN=Upb1 PE=2 SV=1
AM854179	PSDE_MOUSE (sp|O35593) 26S proteasome non-ATPase regulatory subunit 14 OS=Mus musculus GN=Psmd14 PE=1 SV=2
AM854181	HS12A_MOUSE (sp|Q8K0U4) Heat shock 70 kDa protein 12A OS=Mus musculus GN=Hspa12a PE=1 SV=1
AM854183	MRVI1_HUMAN (sp|Q9Y6F6) Protein MRVI1 OS=Homo sapiens GN=MRVI1 PE=1 SV=2
AM854184	ASM_MOUSE (sp|Q04519) Sphingomyelin phosphodiesterase OS=Mus musculus GN=Smpd1 PE=2 SV=2
AM854187	[BBH] JAMP_MOUSE (sp|Q8BI36) JNK1-associated membrane protein OS=Mus musculus GN=Jamp PE=1 SV=2
AM854188	GPX5_RAT (sp|P30710) Epididymal secretory glutathione peroxidase OS=Rattus norvegicus GN=Gpx5 PE=2 SV=1
AM854190	NFU1_MOUSE (sp|Q9QZ23) NFU1 iron-sulfur cluster scaffold homolog, mitochondrial OS=Mus musculus GN=Nfu1 PE=1 SV=2
AM854191	[BBH] TCP4_RAT (sp|Q63396) Activated RNA polymerase II transcriptional coactivator p15 OS=Rattus norvegicus GN=Sub1 PE=2 SV=3
AM854192	[BBH] CJ057_RAT (sp|Q5U220) Transmembrane protein C10orf57 homolog OS=Rattus norvegicus PE=2 SV=1
AM854193	K1109_MOUSE (sp|A2AAE1) Uncharacterized protein KIAA1109 OS=Mus musculus GN=Kiaa1109 PE=2 SV=2
AM854196	HS12B_MOUSE (sp|Q9CZJ2) Heat shock 70 kDa protein 12B OS=Mus musculus GN=Hspa12b PE=1 SV=1
AM854198	[BBH] UB2J1_MOUSE (sp|Q9JJZ4) Ubiquitin-conjugating enzyme E2 J1 OS=Mus musculus GN=Ube2j1 PE=1 SV=2
AM854204	PMYT1_HUMAN (sp|Q99640) Membrane-associated tyrosine- and threonine-specific cdc2-inhibitory kinase OS=Homo sapiens GN=PKMYT1 PE=1 SV=1
AM854206	AMY_PHACE (sp|O97396) Alpha-amylase OS=Phaedon cochleariae PE=2 SV=1
AM854208	[BBH] DNAL1_MOUSE (sp|Q05A62) Dynein light chain 1, axonemal OS=Mus musculus GN=Dnal1 PE=2 SV=2
AM854213	[BBH] MET7B_RAT (sp|Q562C4) Methyltransferase-like protein 7B OS=Rattus norvegicus GN=Mettl7b PE=1 SV=1
AM854219	[BBH] PX11C_MOUSE (sp|Q6P6M5) Peroxisomal membrane protein 11C OS=Mus musculus GN=Pex11g PE=2 SV=2
AM854220	KELC_DROME (sp|Q04652) Ring canal kelch protein OS=Drosophila melanogaster GN=kel PE=1 SV=4
AM854222	[BBH] T179B_DANRE (sp|Q7T392) Transmembrane protein 179B OS=Danio rerio GN=tmem179b PE=2 SV=2
AM854223	BAP31_PONAB (sp|Q5R8H3) B-cell receptor-associated protein 31 OS=Pongo abelii GN=BCAP31 PE=2 SV=3
AM854225	CF060_HUMAN (sp|Q8NB25) Uncharacterized protein C6orf60 OS=Homo sapiens GN=C6orf60 PE=2 SV=3
AM854227	NPY1R_HUMAN (sp|P25929) Neuropeptide Y receptor type 1 OS=Homo sapiens GN=NPY1R PE=1 SV=1
AM854229	[BBH] SMD3_DROME (sp|O44437) Small nuclear ribonucleoprotein Sm D3 OS=Drosophila melanogaster GN=SmD3 PE=2 SV=1
AM854230	[BBH] ME11A_MOUSE (sp|Q8R2U4) Methyltransferase-like protein 11A OS=Mus musculus GN=Mettl11a PE=2 SV=3
AM854231	ZNF84_HUMAN (sp|P51523) Zinc finger protein 84 OS=Homo sapiens GN=ZNF84 PE=2 SV=2
AM854232	[BBH] LENG8_XENLA (sp|Q32NW2) Leukocyte receptor cluster member 8 homolog OS=Xenopus laevis GN=leng8 PE=2 SV=1
AM854233	[BBH] VP33A_RAT (sp|Q63615) Vacuolar protein sorting-associated protein 33A OS=Rattus norvegicus GN=Vps33a PE=1 SV=1
AM854235	[BBH] MAT1_HUMAN (sp|P51948) CDK-activating kinase assembly factor MAT1 OS=Homo sapiens GN=MNAT1 PE=1 SV=1
AM854236	[BBH] PSMD6_MOUSE (sp|Q99JI4) 26S proteasome non-ATPase regulatory subunit 6 OS=Mus musculus GN=Psmd6 PE=2 SV=1
AM854239	[BBH] TRIPC_HUMAN (sp|Q14669) Probable E3 ubiquitin-protein ligase TRIP12 OS=Homo sapiens GN=TRIP12 PE=1 SV=1
AM854240	[BBH] UBL4A_MOUSE (sp|P21126) Ubiquitin-like protein 4A OS=Mus musculus GN=Ubl4a PE=2 SV=1
AM854241	[BBH] U384_MOUSE (sp|Q9CPT5) UPF0384 protein CGI-117 homolog OS=Mus musculus GN=D13Wsu177e PE=2 SV=1
AM854242	[BBH] HSP7D_MANSE (sp|Q9U639) Heat shock 70 kDa protein cognate 4 OS=Manduca sexta PE=2 SV=1
AM854243	RAB35_RAT (sp|Q5U316) Ras-related protein Rab-35 OS=Rattus norvegicus GN=Rab35 PE=2 SV=1
AM854246	FAT_DROME (sp|P33450) Cadherin-related tumor suppressor OS=Drosophila melanogaster GN=ft PE=1 SV=3
AM854247	[BBH] ALDOA_HUMAN (sp|P04075) Fructose-bisphosphate aldolase A OS=Homo sapiens GN=ALDOA PE=1 SV=2
AM854249	C1QL4_MOUSE (sp|Q4ZJM9) Complement C1q-like protein 4 OS=Mus musculus GN=C1ql4 PE=2 SV=1
AM854250	[BBH] ALDOA_HUMAN (sp|P04075) Fructose-bisphosphate aldolase A OS=Homo sapiens GN=ALDOA PE=1 SV=2
AM854251	FGFR2_XENLA (sp|Q03364) Fibroblast growth factor receptor 2 OS=Xenopus laevis GN=fgfr2 PE=2 SV=1
AM854253	CANA_DROME (sp|Q11002) Calpain-A OS=Drosophila melanogaster GN=CalpA PE=1 SV=2
AM854255	[BBH] LYSM1_MACFA (sp|Q9N012) LysM and putative peptidoglycan-binding domain-containing protein 1 OS=Macaca fascicularis GN=LYSMD1 PE=2 SV=1
AM854257	[BBH] CONO_LYMST (sp|Q00945) Conopressin/neurophysin OS=Lymnaea stagnalis PE=1 SV=1
AM854258	[BBH] ALDOA_HUMAN (sp|P04075) Fructose-bisphosphate aldolase A OS=Homo sapiens GN=ALDOA PE=1 SV=2
AM854261	[BBH] CGL_HUMAN (sp|P32929) Cystathionine gamma-lyase OS=Homo sapiens GN=CTH PE=1 SV=3
AM854262	[BBH] AAAD_BOVIN (sp|Q0P5B7) Arylacetamide deacetylase OS=Bos taurus GN=AADAC PE=2 SV=1
AM854264	UBC12_ASHGO (sp|Q75AF2) NEDD8-conjugating enzyme UBC12 OS=Ashbya gossypii GN=UBC12 PE=3 SV=2
AM854267	[BBH] ALDOA_HUMAN (sp|P04075) Fructose-bisphosphate aldolase A OS=Homo sapiens GN=ALDOA PE=1 SV=2
AM854268	[BBH] SCPDH_HUMAN (sp|Q8NBX0) Probable saccharopine dehydrogenase OS=Homo sapiens GN=SCCPDH PE=1 SV=1
AM854269	K1394_HUMAN (sp|A5YM72) ATP-grasp domain-containing protein KIAA1394 OS=Homo sapiens GN=KIAA1394 PE=2 SV=2
AM854270	CG059_DANRE (sp|Q0P3X8) UPF0539 protein C7orf59 homolog OS=Danio rerio GN=si:dkey-159a18.7 PE=2 SV=1
AM854271	[BBH] YIPF1_PONAB (sp|Q5RBL0) Protein YIPF1 OS=Pongo abelii GN=YIPF1 PE=2 SV=1
AM854272	[BBH] ZN622_CHICK (sp|Q90Y35) Zinc finger protein 622 OS=Gallus gallus GN=ZNF622 PE=2 SV=1
AM854275	HS12A_MOUSE (sp|Q8K0U4) Heat shock 70 kDa protein 12A OS=Mus musculus GN=Hspa12a PE=1 SV=1
AM854276	[BBH] ARSB_HUMAN (sp|P15848) Arylsulfatase B OS=Homo sapiens GN=ARSB PE=1 SV=1
AM854277	SBP1_RAT (sp|Q8VIF7) Selenium-binding protein 1 OS=Rattus norvegicus GN=Selenbp1 PE=1 SV=1
AM854279	MEGF6_MOUSE (sp|Q80V70) Multiple epidermal growth factor-like domains 6 OS=Mus musculus GN=Megf6 PE=2 SV=3
AM854280	TSN3_PONAB (sp|Q5RE11) Tetraspanin-3 OS=Pongo abelii GN=TSPAN3 PE=2 SV=1
AM854281	MEGF6_MOUSE (sp|Q80V70) Multiple epidermal growth factor-like domains 6 OS=Mus musculus GN=Megf6 PE=2 SV=3
AM854284	[BBH] CPNS1_BOVIN (sp|P13135) Calpain small subunit 1 OS=Bos taurus GN=CAPNS1 PE=2 SV=1
AM854287	[BBH] ALDOA_HUMAN (sp|P04075) Fructose-bisphosphate aldolase A OS=Homo sapiens GN=ALDOA PE=1 SV=2
AM854288	NCKP1_RAT (sp|P55161) Nck-associated protein 1 OS=Rattus norvegicus GN=Nckap1 PE=2 SV=1
AM854289	[BBH] USH1G_MOUSE (sp|Q80T11) Usher syndrome type-1G protein homolog OS=Mus musculus GN=Ush1g PE=1 SV=1
AM854291	[BBH] RS16_RAT (sp|P62250) 40S ribosomal protein S16 OS=Rattus norvegicus GN=Rps16 PE=1 SV=2
AM854292	[BBH] ING1_HUMAN (sp|Q9UK53) Inhibitor of growth protein 1 OS=Homo sapiens GN=ING1 PE=1 SV=2
AM854298	EST1_HUMAN (sp|P23141) Liver carboxylesterase 1 OS=Homo sapiens GN=CES1 PE=1 SV=2
AM854299	SPAT6_HUMAN (sp|Q9NWH7) Spermatogenesis-associated protein 6 OS=Homo sapiens GN=SPATA6 PE=1 SV=1
AM854303	CALM_PAXIN (sp|Q8X187) Calmodulin OS=Paxillus involutus GN=calA PE=2 SV=3
AM854306	IDE_HUMAN (sp|P14735) Insulin-degrading enzyme OS=Homo sapiens GN=IDE PE=1 SV=3
AM854313	[BBH] PTPRB_HUMAN (sp|P23467) Receptor-type tyrosine-protein phosphatase beta OS=Homo sapiens GN=PTPRB PE=1 SV=1
AM854315	[BBH] LEC1_CAEEL (sp|P36573) 32 kDa beta-galactoside-binding lectin OS=Caenorhabditis elegans GN=lec-1 PE=1 SV=1
AM854317	SPHM_HUMAN (sp|P51688) N-sulphoglucosamine sulphohydrolase OS=Homo sapiens GN=SGSH PE=1 SV=1
AM854319	FER_CANFA (sp|Q9TTY2) Proto-oncogene tyrosine-protein kinase FER OS=Canis familiaris GN=FER PE=2 SV=1
AM854320	CATL_SARPE (sp|Q26636) Cathepsin L OS=Sarcophaga peregrina PE=1 SV=1
AM854324	EI24_HUMAN (sp|O14681) Etoposide-induced protein 2.4 homolog OS=Homo sapiens GN=EI24 PE=1 SV=3
AM854325	[BBH] MMAC_CHICK (sp|Q5ZL21) Methylmalonic aciduria and homocystinuria type C homolog OS=Gallus gallus GN=MMACHC PE=2 SV=1
AM854331	[BBH] SCAM1_HUMAN (sp|O15126) Secretory carrier-associated membrane protein 1 OS=Homo sapiens GN=SCAMP1 PE=2 SV=2
AM854336	P40_SCHMA (sp|P12812) Major egg antigen OS=Schistosoma mansoni PE=2 SV=1
AM854337	[BBH] SMG5_MOUSE (sp|Q6ZPY2) Protein SMG5 OS=Mus musculus GN=Smg5 PE=2 SV=2
AM854340	[BBH] TMF1_HUMAN (sp|P82094) TATA element modulatory factor OS=Homo sapiens GN=TMF1 PE=1 SV=1
AM854341	[BBH] ALDOA_HUMAN (sp|P04075) Fructose-bisphosphate aldolase A OS=Homo sapiens GN=ALDOA PE=1 SV=2
AM854342	[BBH] TAF13_PONAB (sp|Q5R9W6) Transcription initiation factor TFIID subunit 13 OS=Pongo abelii GN=TAF13 PE=2 SV=1
AM854343	[BBH] Y3290_ARATH (sp|Q9LX66) Probable receptor-like protein kinase At3g46290 OS=Arabidopsis thaliana GN=At3g46290 PE=1 SV=1
AM854344	YNG1_YEAST (sp|Q08465) Protein YNG1 OS=Saccharomyces cerevisiae GN=YNG1 PE=1 SV=1
AM854345	[BBH] SBDS_MOUSE (sp|P70122) Ribosome maturation protein SBDS OS=Mus musculus GN=Sbds PE=2 SV=4
AM854346	CHDH_MOUSE (sp|Q8BJ64) Choline dehydrogenase, mitochondrial OS=Mus musculus GN=Chdh PE=1 SV=1
AM854350	ANGP4_BOVIN (sp|Q24K15) Angiopoietin-4 OS=Bos taurus GN=ANGPT4 PE=2 SV=1
AM854354	[BBH] PEPD_HUMAN (sp|P12955) Xaa-Pro dipeptidase OS=Homo sapiens GN=PEPD PE=1 SV=3
AM854358	SEP11_PONAB (sp|Q5R8U3) Septin-11 OS=Pongo abelii GN=SEPT11 PE=2 SV=3
AM854359	[BBH] OSTF1_XENLA (sp|Q7ZYG4) Osteoclast-stimulating factor 1 OS=Xenopus laevis GN=ostf1 PE=2 SV=1
AM854363	[BBH] NU153_RAT (sp|P49791) Nuclear pore complex protein Nup153 OS=Rattus norvegicus GN=Nup153 PE=1 SV=1
AM854366	PPIB_CHICK (sp|P24367) Peptidyl-prolyl cis-trans isomerase B OS=Gallus gallus GN=PPIB PE=2 SV=1
AM854369	[BBH] SMG1_HUMAN (sp|Q96Q15) Serine/threonine-protein kinase SMG1 OS=Homo sapiens GN=SMG1 PE=1 SV=2
AM854371	ID2_BOVIN (sp|Q3ZC46) DNA-binding protein inhibitor ID-2 OS=Bos taurus GN=ID2 PE=2 SV=1
AM854372	[BBH] MGA_HUMAN (sp|O43451) Maltase-glucoamylase, intestinal OS=Homo sapiens GN=MGAM PE=1 SV=4
AM854373	ZN593_DROME (sp|Q9W3Y0) Zinc finger protein 593 homolog OS=Drosophila melanogaster GN=CG3224 PE=1 SV=1
AM854376	[BBH] ATPO_DROME (sp|Q24439) ATP synthase subunit O, mitochondrial OS=Drosophila melanogaster GN=Oscp PE=2 SV=2
AM854377	[BBH] MFRN1_DANRE (sp|Q287T7) Mitoferrin-1 OS=Danio rerio GN=slc25a37 PE=1 SV=1
AM854378	[BBH] AGRIN_HUMAN (sp|O00468) Agrin OS=Homo sapiens GN=AGRN PE=1 SV=4
AM854380	RN207_BOVIN (sp|A0JNG4) RING finger protein 207 OS=Bos taurus GN=RNF207 PE=2 SV=1
AM854381	CNN1_SHEEP (sp|Q7YRL2) Calponin-1 OS=Ovis aries GN=CNN1 PE=2 SV=1
AM854385	[BBH] TIM16_DROME (sp|Q9VF08) Mitochondrial import inner membrane translocase subunit Tim16 OS=Drosophila melanogaster GN=blp PE=2 SV=1
AM854386	[BBH] CQ037_HUMAN (sp|Q9BRT3) Uncharacterized protein C17orf37 OS=Homo sapiens GN=C17orf37 PE=2 SV=1
AM854387	NRP1_RAT (sp|Q9QWJ9) Neuropilin-1 OS=Rattus norvegicus GN=Nrp1 PE=1 SV=1
AM854390	CALM_NEUCR (sp|P61859) Calmodulin OS=Neurospora crassa GN=cmd-1 PE=1 SV=2
AM854393	[BBH] TTC26_XENTR (sp|A4III8) Tetratricopeptide repeat protein 26 OS=Xenopus tropicalis GN=ttc26 PE=2 SV=1
AM854394	NBP35_SCHPO (sp|O94442) Cytosolic Fe-S cluster assembling factor NBP35 OS=Schizosaccharomyces pombe GN=nbp35 PE=2 SV=1
AM854396	TENR_CHICK (sp|Q00546) Tenascin-R OS=Gallus gallus GN=TNR PE=1 SV=1
AM854399	[BBH] ATPA_XENLA (sp|P08428) ATP synthase subunit alpha, mitochondrial OS=Xenopus laevis GN=atp5a PE=2 SV=1
AM854401	[BBH] ALDOA_HUMAN (sp|P04075) Fructose-bisphosphate aldolase A OS=Homo sapiens GN=ALDOA PE=1 SV=2
AM854402	[BBH] HERC1_HUMAN (sp|Q15751) Probable E3 ubiquitin-protein ligase HERC1 OS=Homo sapiens GN=HERC1 PE=1 SV=1
AM854405	[BBH] DHRS7_HUMAN (sp|Q9Y394) Dehydrogenase/reductase SDR family member 7 OS=Homo sapiens GN=DHRS7 PE=2 SV=1
AM854406	[BBH] WIPI4_HUMAN (sp|Q9Y484) WD repeat domain phosphoinositide-interacting protein 4 OS=Homo sapiens GN=WDR45 PE=2 SV=1
AM854408	[BBH] TTC29_XENLA (sp|Q32NR4) Tetratricopeptide repeat protein 29 OS=Xenopus laevis GN=ttc29 PE=2 SV=1
AM854410	FCGBP_HUMAN (sp|Q9Y6R7) IgGFc-binding protein OS=Homo sapiens GN=FCGBP PE=1 SV=2
AM854411	[BBH] AP3M2_HUMAN (sp|P53677) AP-3 complex subunit mu-2 OS=Homo sapiens GN=AP3M2 PE=1 SV=1
AM854416	[BBH] SELT2_DANRE (sp|Q502K9) Selenoprotein T2 OS=Danio rerio GN=selt2 PE=2 SV=3
AM854417	TM9S3_MOUSE (sp|Q9ET30) Transmembrane 9 superfamily member 3 OS=Mus musculus GN=Tm9sf3 PE=2 SV=1
AM854419	TM41A_DANRE (sp|Q502G2) Transmembrane protein 41A OS=Danio rerio GN=tmem41a PE=2 SV=1
AM854420	RNKA_DANRE (sp|Q0P467) Ribonuclease kappa-A OS=Danio rerio GN=rnaseka PE=3 SV=1
AM854422	H2B_PLADU (sp|P19374) Histone H2B OS=Platynereis dumerilii PE=3 SV=2
AM854424	[BBH] SSRA_MOUSE (sp|Q9CY50) Translocon-associated protein subunit alpha OS=Mus musculus GN=Ssr1 PE=1 SV=1
AM854427	GCYB1_RAT (sp|P20595) Guanylate cyclase soluble subunit beta-1 OS=Rattus norvegicus GN=Gucy1b3 PE=2 SV=2
AM854428	[BBH] ELOB_RAT (sp|P62870) Transcription elongation factor B polypeptide 2 OS=Rattus norvegicus GN=Tceb2 PE=1 SV=1
AM854429	[BBH] SSRA_MOUSE (sp|Q9CY50) Translocon-associated protein subunit alpha OS=Mus musculus GN=Ssr1 PE=1 SV=1
AM854430	[BBH] SBDS_MOUSE (sp|P70122) Ribosome maturation protein SBDS OS=Mus musculus GN=Sbds PE=2 SV=4
AM854432	[BBH] WDR36_HUMAN (sp|Q8NI36) WD repeat-containing protein 36 OS=Homo sapiens GN=WDR36 PE=1 SV=1
AM854435	[BBH] SSRG_RAT (sp|Q08013) Translocon-associated protein subunit gamma OS=Rattus norvegicus GN=Ssr3 PE=1 SV=2
AM854436	[BBH] RASF9_HUMAN (sp|O75901) Ras association domain-containing protein 9 OS=Homo sapiens GN=RASSF9 PE=2 SV=2
AM854437	[BBH] AMACR_MOUSE (sp|O09174) Alpha-methylacyl-CoA racemase OS=Mus musculus GN=Amacr PE=1 SV=3
AM854438	[BBH] RPC10_MOUSE (sp|Q9CQZ7) DNA-directed RNA polymerase III subunit RPC10 OS=Mus musculus GN=Polr3k PE=2 SV=1
AM854439	[BBH] PGCA_CHICK (sp|P07898) Aggrecan core protein OS=Gallus gallus GN=ACAN PE=1 SV=2
AM854440	[BBH] PSA4_HUMAN (sp|P25789) Proteasome subunit alpha type-4 OS=Homo sapiens GN=PSMA4 PE=1 SV=1
AM854442	[BBH] MFAP1_CHICK (sp|P55080) Microfibrillar-associated protein 1 OS=Gallus gallus GN=MFAP1 PE=2 SV=1
AM854443	SYT15_MOUSE (sp|Q8C6N3) Synaptotagmin-15 OS=Mus musculus GN=Syt15 PE=2 SV=1
AM854445	[BBH] CX6A1_ONCMY (sp|O13085) Cytochrome c oxidase polypeptide 6A, mitochondrial OS=Oncorhynchus mykiss PE=3 SV=1
AM854447	ORCKB_PROCL (sp|Q9NL82) Orcokinin peptides type B OS=Procambarus clarkii PE=1 SV=1
AM854449	[BBH] BHMT1_XENTR (sp|Q5M8Z0) Betaine--homocysteine S-methyltransferase 1 OS=Xenopus tropicalis GN=bhmt PE=2 SV=1
AM854452	[BBH] TIM50_DANRE (sp|Q6NWD4) Mitochondrial import inner membrane translocase subunit TIM50 OS=Danio rerio GN=timm50 PE=2 SV=2
AM854457	[BBH] NUP54_RAT (sp|P70582) Nucleoporin p54 OS=Rattus norvegicus GN=Nup54 PE=1 SV=1
AM854458	SNPC3_BOVIN (sp|Q5E9M5) snRNA-activating protein complex subunit 3 OS=Bos taurus GN=SNAPC3 PE=2 SV=1
AM854462	[BBH] NIPSN_DROME (sp|Q9VXK0) Protein NipSnap OS=Drosophila melanogaster GN=Nipsnap PE=1 SV=2
AM854463	[BBH] CD033_XENTR (sp|Q28GP0) UPF0462 protein C4orf33 homolog OS=Xenopus tropicalis GN=TEgg072n04.1 PE=2 SV=1
AM854465	LIPR1_CANFA (sp|P06857) Pancreatic lipase-related protein 1 OS=Canis familiaris GN=PNLIPRP1 PE=1 SV=2
AM854469	[BBH] TPPC1_RAT (sp|Q2KMM2) Trafficking protein particle complex subunit 1 OS=Rattus norvegicus GN=Trappc1 PE=2 SV=1
AM854470	[BBH] CHM1A_PONAB (sp|Q5R605) Charged multivesicular body protein 1a OS=Pongo abelii GN=CHMP1A PE=2 SV=1
AM854473	[BBH] DYLT1_RAT (sp|Q9Z336) Dynein light chain Tctex-type 1 OS=Rattus norvegicus GN=Dynlt1 PE=1 SV=1
AM854474	ST1B1_HUMAN (sp|O43704) Sulfotransferase family cytosolic 1B member 1 OS=Homo sapiens GN=SULT1B1 PE=1 SV=2
AM854478	[BBH] ASAH1_HUMAN (sp|Q13510) Acid ceramidase OS=Homo sapiens GN=ASAH1 PE=1 SV=4
AM854482	PTPRO_HUMAN (sp|Q16827) Receptor-type tyrosine-protein phosphatase O OS=Homo sapiens GN=PTPRO PE=1 SV=2
AM854484	[BBH] SELT2_DANRE (sp|Q502K9) Selenoprotein T2 OS=Danio rerio GN=selt2 PE=2 SV=3
AM854485	[BBH] TM2D1_DICDI (sp|Q9GPR3) TM2 domain-containing protein DDB0214922 OS=Dictyostelium discoideum GN=DDB_0214922 PE=3 SV=1
AM854487	[BBH] CENPM_CHICK (sp|Q1T7B9) Centromere protein M OS=Gallus gallus GN=CENPM PE=1 SV=1
AM854488	[BBH] GLYL3_HUMAN (sp|Q5SZD4) Glycine N-acyltransferase-like protein 3 OS=Homo sapiens GN=GLYATL3 PE=2 SV=2
AM854489	[BBH] PYGB_HUMAN (sp|P11216) Glycogen phosphorylase, brain form OS=Homo sapiens GN=PYGB PE=1 SV=5
AM854490	NOTCH_DROME (sp|P07207) Neurogenic locus Notch protein OS=Drosophila melanogaster GN=N PE=1 SV=3
AM854493	[BBH] DIRA2_MACFA (sp|Q95KD9) GTP-binding protein Di-Ras2 OS=Macaca fascicularis GN=DIRAS2 PE=2 SV=1
AM854495	ZN593_DROME (sp|Q9W3Y0) Zinc finger protein 593 homolog OS=Drosophila melanogaster GN=CG3224 PE=1 SV=1
AM854497	GDIB_HUMAN (sp|P50395) Rab GDP dissociation inhibitor beta OS=Homo sapiens GN=GDI2 PE=1 SV=2
AM854498	[BBH] ALDOA_HUMAN (sp|P04075) Fructose-bisphosphate aldolase A OS=Homo sapiens GN=ALDOA PE=1 SV=2
AM854500	[BBH] TMLH_MOUSE (sp|Q91ZE0) Trimethyllysine dioxygenase, mitochondrial OS=Mus musculus GN=Tmlhe PE=2 SV=2
AM854501	[BBH] CSN6_MOUSE (sp|O88545) COP9 signalosome complex subunit 6 OS=Mus musculus GN=Cops6 PE=1 SV=1
AM854507	AP3M2_MOUSE (sp|Q8R2R9) AP-3 complex subunit mu-2 OS=Mus musculus GN=Ap3m2 PE=2 SV=1
AM854509	[BBH] TOM70_HUMAN (sp|O94826) Mitochondrial import receptor subunit TOM70 OS=Homo sapiens GN=TOMM70A PE=1 SV=1
AM854510	[BBH] TIM50_DANRE (sp|Q6NWD4) Mitochondrial import inner membrane translocase subunit TIM50 OS=Danio rerio GN=timm50 PE=2 SV=2
AM854511	[BBH] SPHM_HUMAN (sp|P51688) N-sulphoglucosamine sulphohydrolase OS=Homo sapiens GN=SGSH PE=1 SV=1
AM854512	[BBH] PAR14_HUMAN (sp|Q460N5) Poly [ADP-ribose] polymerase 14 OS=Homo sapiens GN=PARP14 PE=2 SV=2
AM854519	[BBH] FAM50_DROME (sp|Q9VAY7) Protein FAM50 homolog OS=Drosophila melanogaster GN=CG12259 PE=2 SV=1
AM854523	EGFR_MOUSE (sp|Q01279) Epidermal growth factor receptor OS=Mus musculus GN=Egfr PE=1 SV=1
AM854524	TSN33_BOVIN (sp|Q3SYV5) Tetraspanin-33 OS=Bos taurus GN=TSPAN33 PE=2 SV=1
AM854525	KITM_MOUSE (sp|Q9R088) Thymidine kinase 2, mitochondrial OS=Mus musculus GN=Tk2 PE=1 SV=2
AM854527	CYSP1_HOMAM (sp|P13277) Digestive cysteine proteinase 1 OS=Homarus americanus GN=LCP1 PE=1 SV=2
AM854529	[BBH] ATRAP_XENTR (sp|Q5EBF8) Type-1 angiotensin II receptor-associated protein-like OS=Xenopus tropicalis GN=agtrap PE=2 SV=1
AM854530	[BBH] ARL3_PIG (sp|Q52NJ4) ADP-ribosylation factor-like protein 3 OS=Sus scrofa GN=ARL3 PE=2 SV=1
AM854531	PTPRO_HUMAN (sp|Q16827) Receptor-type tyrosine-protein phosphatase O OS=Homo sapiens GN=PTPRO PE=1 SV=2
AM854532	E2AK2_MOUSE (sp|Q03963) Interferon-induced, double-stranded RNA-activated protein kinase OS=Mus musculus GN=Eif2ak2 PE=1 SV=2
AM854533	NFIP1_HUMAN (sp|Q9BT67) NEDD4 family-interacting protein 1 OS=Homo sapiens GN=NDFIP1 PE=2 SV=1
AM854534	[BBH] GLNA_MOUSE (sp|P15105) Glutamine synthetase OS=Mus musculus GN=Glul PE=1 SV=6
AM854538	CATL1_CERAE (sp|Q9GKL8) Cathepsin L1 OS=Cercopithecus aethiops GN=CTSL1 PE=1 SV=1
AM854539	[BBH] DPOG1_RAT (sp|Q9QYV8) DNA polymerase subunit gamma-1 OS=Rattus norvegicus GN=Polg PE=2 SV=1
AM854540	MYH11_RABIT (sp|P35748) Myosin-11 OS=Oryctolagus cuniculus GN=MYH11 PE=2 SV=2
AM854543	F107B_HUMAN (sp|Q9H098) Protein FAM107B OS=Homo sapiens GN=FAM107B PE=2 SV=1
AM854546	DPGN_DIPMA (sp|O96790) Serine protease inhibitor dipetalogastin (Fragment) OS=Dipetalogaster maximus PE=1 SV=2
AM854547	FLNA_HUMAN (sp|P21333) Filamin-A OS=Homo sapiens GN=FLNA PE=1 SV=4
AM854550	MFSD1_DANRE (sp|Q32LQ6) Major facilitator superfamily domain-containing protein 1 OS=Danio rerio GN=mfsd1 PE=2 SV=1
AM854553	USF_AQUPY (sp|P46209) Protein usf OS=Aquifex pyrophilus GN=usf PE=4 SV=1
AM854555	[BBH] COFI_YARLI (sp|Q6C0Y0) Cofilin OS=Yarrowia lipolytica GN=COF1 PE=3 SV=1
AM854558	[BBH] ALDOA_HUMAN (sp|P04075) Fructose-bisphosphate aldolase A OS=Homo sapiens GN=ALDOA PE=1 SV=2
AM854560	PLBL2_MOUSE (sp|Q3TCN2) Putative phospholipase B-like 2 OS=Mus musculus PE=1 SV=2
AM854561	[BBH] CI046_MOUSE (sp|Q9D3P8) Transmembrane protein C9orf46 homolog OS=Mus musculus PE=2 SV=1
AM854563	[BBH] ALDOA_HUMAN (sp|P04075) Fructose-bisphosphate aldolase A OS=Homo sapiens GN=ALDOA PE=1 SV=2
AM854565	PROS_HUMAN (sp|P07225) Vitamin K-dependent protein S OS=Homo sapiens GN=PROS1 PE=1 SV=1
AM854566	[BBH] FBX48_HUMAN (sp|Q5FWF7) F-box only protein 48 OS=Homo sapiens GN=FBXO48 PE=2 SV=1
AM854567	PGK_YARLI (sp|P29407) Phosphoglycerate kinase OS=Yarrowia lipolytica GN=PGK1 PE=3 SV=1
AM854568	[BBH] ALDOA_HUMAN (sp|P04075) Fructose-bisphosphate aldolase A OS=Homo sapiens GN=ALDOA PE=1 SV=2
AM854569	FGOP2_CHICK (sp|Q5ZKJ4) FGFR1 oncogene partner 2 homolog OS=Gallus gallus GN=FGFR1OP2 PE=2 SV=1
AM854571	[BBH] DCOR_BOVIN (sp|P27117) Ornithine decarboxylase OS=Bos taurus GN=ODC1 PE=2 SV=1
AM854572	[BBH] UB2G1_RAT (sp|P62255) Ubiquitin-conjugating enzyme E2 G1 OS=Rattus norvegicus GN=Ube2g1 PE=2 SV=3
AM854573	CP17A_CHICK (sp|P12394) Cytochrome P450 17A1 OS=Gallus gallus GN=CYP17A1 PE=2 SV=1
AM854576	TBB2_CHICK (sp|P32882) Tubulin beta-2 chain OS=Gallus gallus PE=2 SV=1
AM854581	[BBH] ALDOA_HUMAN (sp|P04075) Fructose-bisphosphate aldolase A OS=Homo sapiens GN=ALDOA PE=1 SV=2
AM854582	[BBH] RT22_MOUSE (sp|Q9CXW2) 28S ribosomal protein S22, mitochondrial OS=Mus musculus GN=Mrps22 PE=2 SV=1
AM854584	[BBH] ALDOA_HUMAN (sp|P04075) Fructose-bisphosphate aldolase A OS=Homo sapiens GN=ALDOA PE=1 SV=2
AM854585	[BBH] SPTCS_HUMAN (sp|Q96JI7) Spatacsin OS=Homo sapiens GN=SPG11 PE=1 SV=2
AM854586	[BBH] PXDC2_XENLA (sp|Q6DE92) Plexin domain-containing protein 2 OS=Xenopus laevis GN=plxdc2 PE=2 SV=1
AM854587	KMCP1_XENLA (sp|Q6GQ22) Kidney mitochondrial carrier protein 1 OS=Xenopus laevis GN=slc25a30 PE=2 SV=1
AM854588	[BBH] PAPSS_URECA (sp|Q27128) Bifunctional 3'-phosphoadenosine 5'-phosphosulfate synthetase OS=Urechis caupo PE=2 SV=1
AM854589	ENPP6_MOUSE (sp|Q8BGN3) Ectonucleotide pyrophosphatase/phosphodiesterase family member 6 OS=Mus musculus GN=Enpp6 PE=2 SV=1
AM854594	[BBH] ALDOA_HUMAN (sp|P04075) Fructose-bisphosphate aldolase A OS=Homo sapiens GN=ALDOA PE=1 SV=2
AM854596	IAP_GVCP (sp|P41436) Apoptosis inhibitor IAP OS=Cydia pomonella granulosis virus GN=IAP PE=4 SV=1
AM854597	[BBH] DPCD_XENLA (sp|A5D8N2) Protein DPCD OS=Xenopus laevis GN=dpcd PE=2 SV=1
AM854604	[BBH] SSRG_RAT (sp|Q08013) Translocon-associated protein subunit gamma OS=Rattus norvegicus GN=Ssr3 PE=1 SV=2
AM854606	[BBH] DNLI_HAEIN (sp|P44121) DNA ligase OS=Haemophilus influenzae GN=ligA PE=1 SV=2
AM854610	[BBH] VDAC2_XENLA (sp|P81004) Voltage-dependent anion-selective channel protein 2 OS=Xenopus laevis GN=vdac2 PE=1 SV=1
AM854611	[BBH] HEXP_LEIMA (sp|Q04832) DNA-binding protein HEXBP OS=Leishmania major GN=HEXBP PE=4 SV=1
AM854614	CDC42_DROPS (sp|Q29HY3) Cdc42 homolog OS=Drosophila pseudoobscura pseudoobscura GN=Cdc42 PE=3 SV=1
AM854615	[BBH] PNKP_MOUSE (sp|Q9JLV6) Bifunctional polynucleotide phosphatase/kinase OS=Mus musculus GN=Pnkp PE=1 SV=2
AM854621	[BBH] MED11_DROME (sp|Q9VVS4) Mediator of RNA polymerase II transcription subunit 11 OS=Drosophila melanogaster GN=MED11 PE=1 SV=1
AM854622	LIPR1_MOUSE (sp|Q5BKQ4) Pancreatic lipase-related protein 1 OS=Mus musculus GN=Pnliprp1 PE=2 SV=2
AM854625	GALM_PIG (sp|Q9GKX6) Aldose 1-epimerase OS=Sus scrofa GN=GALM PE=2 SV=1
AM854626	[BBH] SFRS7_HUMAN (sp|Q16629) Splicing factor, arginine/serine-rich 7 OS=Homo sapiens GN=SFRS7 PE=1 SV=1
AM854629	ZIC1_XENLA (sp|O73689) Zinc finger protein ZIC 1 OS=Xenopus laevis GN=zic1 PE=2 SV=1
AM854632	UBP25_HUMAN (sp|Q9UHP3) Ubiquitin carboxyl-terminal hydrolase 25 OS=Homo sapiens GN=USP25 PE=1 SV=3
AM854633	HEXDC_MOUSE (sp|Q3U4H6) Hexosaminidase domain-containing protein OS=Mus musculus GN=Hexdc PE=2 SV=1
AM854636	NEP_PONAB (sp|Q5RE69) Neprilysin OS=Pongo abelii GN=MME PE=2 SV=2
AM854639	Y381_RICFE (sp|Q4UMH6) Putative ankyrin repeat protein RF_0381 OS=Rickettsia felis GN=RF_0381 PE=4 SV=1
AM854640	[BBH] VA0E2_HUMAN (sp|Q8NHE4) V-type proton ATPase subunit e 2 OS=Homo sapiens GN=ATP6V0E2 PE=2 SV=1
AM854644	[BBH] TMM43_HUMAN (sp|Q9BTV4) Transmembrane protein 43 OS=Homo sapiens GN=TMEM43 PE=1 SV=1
AM854645	[BBH] GSTA3_CHICK (sp|P26697) Glutathione S-transferase 3 OS=Gallus gallus PE=1 SV=2
AM854649	[BBH] UBE2A_MOUSE (sp|Q9Z255) Ubiquitin-conjugating enzyme E2 A OS=Mus musculus GN=Ube2a PE=2 SV=1
AM854650	TSN18_HUMAN (sp|Q96SJ8) Tetraspanin-18 OS=Homo sapiens GN=TSPAN18 PE=2 SV=1
AM854651	[BBH] PSA7_CARAU (sp|Q9PTW9) Proteasome subunit alpha type-7 OS=Carassius auratus GN=psma7 PE=2 SV=1
AM854652	[BBH] FRIS_LYMST (sp|P42577) Soma ferritin OS=Lymnaea stagnalis PE=2 SV=2
AM854653	[BBH] GLD2A_DROME (sp|Q9VD44) Poly(A) RNA polymerase gld-2 homolog A OS=Drosophila melanogaster GN=CG5732 PE=1 SV=3
AM854654	[BBH] RAB7L_PONAB (sp|Q5R7A4) Ras-related protein Rab-7L1 OS=Pongo abelii GN=RAB7L1 PE=2 SV=1
AM854658	[BBH] TMM60_MOUSE (sp|Q8K174) Transmembrane protein 60 OS=Mus musculus GN=Tmem60 PE=2 SV=1
AM854662	CMIP_XENLA (sp|A1L3F5) C-Maf-inducing protein OS=Xenopus laevis GN=cmip PE=2 SV=1
AM854666	[BBH] PURBB_XENLA (sp|Q8AVS4) Transcriptional activator protein Pur-beta-B OS=Xenopus laevis GN=purb-B PE=2 SV=3
AM854667	[BBH] UBE2F_CHICK (sp|Q5ZKX6) NEDD8-conjugating enzyme UBE2F OS=Gallus gallus GN=UBE2F PE=2 SV=1
AM854668	GBG12_BOVIN (sp|Q28024) Guanine nucleotide-binding protein G(I)/G(S)/G(O) subunit gamma-12 OS=Bos taurus GN=GNG12 PE=1 SV=2
AM854672	[BBH] RN181_XENTR (sp|Q5M974) RING finger protein 181 OS=Xenopus tropicalis GN=rnf181 PE=2 SV=1
AM854673	HS12B_HUMAN (sp|Q96MM6) Heat shock 70 kDa protein 12B OS=Homo sapiens GN=HSPA12B PE=1 SV=2
AM854681	[BBH] CHCH3_MOUSE (sp|Q9CRB9) Coiled-coil-helix-coiled-coil-helix domain-containing protein 3, mitochondrial OS=Mus musculus GN=Chchd3 PE=1 SV=1
AM854683	[BBH] CE048_BOVIN (sp|A8SMG2) Uncharacterized protein C5orf48 homolog OS=Bos taurus PE=2 SV=2
AM854685	[BBH] IP6K1_RAT (sp|Q9ESM0) Inositol hexaphosphate kinase 1 OS=Rattus norvegicus GN=Ihpk1 PE=2 SV=1
AM854688	[BBH] PPN_HUMAN (sp|O95428) Papilin OS=Homo sapiens GN=PAPLN PE=2 SV=2
AM854691	EF1D_BOVIN (sp|A5D989) Elongation factor 1-delta OS=Bos taurus GN=EEF1D PE=2 SV=2
AM854692	[BBH] MOB1_DROME (sp|Q95RA8) Mps one binder kinase activator-like 1 OS=Drosophila melanogaster GN=mats PE=1 SV=1
AM854694	LAC7_ORYSJ (sp|Q5N7B4) Laccase-7 OS=Oryza sativa subsp. japonica GN=LAC7 PE=2 SV=1
AM854697	HTXA_PSEST (sp|O69060) Probable alpha-ketoglutarate-dependent hypophosphite dioxygenase OS=Pseudomonas stutzeri GN=htxA PE=3 SV=1
AM854699	[BBH] RT21_MOUSE (sp|P58059) 28S ribosomal protein S21, mitochondrial OS=Mus musculus GN=Mrps21 PE=2 SV=1
AM854702	[BBH] METK1_MOUSE (sp|Q91X83) S-adenosylmethionine synthetase isoform type-1 OS=Mus musculus GN=Mat1a PE=2 SV=1
AM854705	ACNT2_RAT (sp|Q5FVR5) Acyl-coenzyme A amino acid N-acyltransferase 2 OS=Rattus norvegicus GN=Acnat2 PE=2 SV=1
AM854708	HXK1_MOUSE (sp|P17710) Hexokinase-1 OS=Mus musculus GN=Hk1 PE=1 SV=2
AM854711	ZDH12_MOUSE (sp|Q8VC90) Probable palmitoyltransferase ZDHHC12 OS=Mus musculus GN=Zdhhc12 PE=2 SV=1
AM854714	FRIS_LYMST (sp|P42577) Soma ferritin OS=Lymnaea stagnalis PE=2 SV=2
AM854715	CEL_BOVIN (sp|P30122) Bile salt-activated lipase (Fragment) OS=Bos taurus GN=CEL PE=1 SV=2
AM854716	K0467_HUMAN (sp|Q5T011) Uncharacterized protein KIAA0467 OS=Homo sapiens GN=KIAA0467 PE=2 SV=2
AM854720	[BBH] ASAH1_HUMAN (sp|Q13510) Acid ceramidase OS=Homo sapiens GN=ASAH1 PE=1 SV=4
AM854724	[BBH] CB024_CHICK (sp|Q5ZJH7) Uncharacterized protein C2orf24 homolog OS=Gallus gallus GN=RCJMB04_3a20 PE=2 SV=1
AM854726	TLR4_PONPY (sp|Q8SPE9) Toll-like receptor 4 OS=Pongo pygmaeus GN=TLR4 PE=3 SV=1
AM854727	[BBH] P34_HUMAN (sp|Q6PD74) Alpha- and gamma-adaptin-binding protein p34 OS=Homo sapiens PE=1 SV=1
AM854730	[BBH] RAN_CAEEL (sp|O17915) GTP-binding nuclear protein ran-1 OS=Caenorhabditis elegans GN=ran-1 PE=1 SV=1
AM854731	[BBH] NUD12_MACFA (sp|Q4R7L8) Peroxisomal NADH pyrophosphatase NUDT12 OS=Macaca fascicularis GN=NUDT12 PE=2 SV=1
AM854735	T23O_XENLA (sp|Q5U4U6) Tryptophan 2,3-dioxygenase OS=Xenopus laevis GN=tdo2 PE=2 SV=1
AM854736	[BBH] 2AAA_PIG (sp|P54612) Serine/threonine-protein phosphatase 2A 65 kDa regulatory subunit A alpha isoform OS=Sus scrofa GN=PPP2R1A PE=2 SV=2
AM854738	[BBH] CDCA3_HUMAN (sp|Q99618) Cell division cycle-associated protein 3 OS=Homo sapiens GN=CDCA3 PE=1 SV=1
AM854741	[BBH] FSCN2_BOVIN (sp|O18728) Fascin-2 OS=Bos taurus GN=FSCN2 PE=2 SV=1
AM854742	SNUT2_MOUSE (sp|Q3TIX9) U4/U6.U5 tri-snRNP-associated protein 2 OS=Mus musculus GN=Usp39 PE=2 SV=2
AM854744	FLOT1_DROME (sp|O61491) Flotillin-1 OS=Drosophila melanogaster GN=Flo PE=1 SV=1
AM854745	UB2D2_XENLA (sp|P62840) Ubiquitin-conjugating enzyme E2 D2 OS=Xenopus laevis GN=ube2d2 PE=2 SV=1
AM854748	[BBH] ALDOA_HUMAN (sp|P04075) Fructose-bisphosphate aldolase A OS=Homo sapiens GN=ALDOA PE=1 SV=2
AM854749	[BBH] CTNS_BOVIN (sp|A7MB63) Cystinosin OS=Bos taurus GN=CTNS PE=2 SV=1
AM854750	NEL_CHICK (sp|Q90827) Protein NEL OS=Gallus gallus GN=NEL PE=2 SV=1
AM854751	S2546_DANRE (sp|Q6DGU5) Solute carrier family 25 member 46 OS=Danio rerio GN=slc25a46 PE=2 SV=1
AM854752	[BBH] H33_XENTR (sp|Q6P823) Histone H3.3 OS=Xenopus tropicalis GN=TGas113e22.1 PE=2 SV=3
AM854755	[BBH] NU133_MOUSE (sp|Q8R0G9) Nuclear pore complex protein Nup133 OS=Mus musculus GN=Nup133 PE=1 SV=1
AM854756	[BBH] DFNA5_MOUSE (sp|Q9Z2D3) Non-syndromic hearing impairment protein 5 homolog OS=Mus musculus GN=Dfna5 PE=2 SV=1
AM854759	[BBH] HEXB_HUMAN (sp|P07686) Beta-hexosaminidase subunit beta OS=Homo sapiens GN=HEXB PE=1 SV=3
AM854760	GPX1_SCHMA (sp|Q00277) Glutathione peroxidase OS=Schistosoma mansoni GN=GPX1 PE=2 SV=2
AM854763	[BBH] RN185_RAT (sp|Q568Y3) RING finger protein 185 OS=Rattus norvegicus GN=Rnf185 PE=2 SV=1
AM854764	[BBH] ALDOA_HUMAN (sp|P04075) Fructose-bisphosphate aldolase A OS=Homo sapiens GN=ALDOA PE=1 SV=2
AM854767	[BBH] APPT_HUMAN (sp|A2RU49) Probable phosphotransferase LOC123688 OS=Homo sapiens PE=2 SV=2
AM854769	[BBH] SRP19_DROME (sp|P49963) Signal recognition particle 19 kDa protein OS=Drosophila melanogaster GN=Srp19 PE=2 SV=2
AM854775	[BBH] ATOX1_MOUSE (sp|O08997) Copper transport protein ATOX1 OS=Mus musculus GN=Atox1 PE=2 SV=1
AM854777	[BBH] CNOT1_MOUSE (sp|Q6ZQ08) CCR4-NOT transcription complex subunit 1 OS=Mus musculus GN=Cnot1 PE=2 SV=2
AM854778	YL091_MIMIV (sp|Q5UPG7) Putative ankyrin repeat protein L91 OS=Acanthamoeba polyphaga mimivirus GN=MIMI_L91 PE=4 SV=1
AM854780	CALM_XENLA (sp|P62155) Calmodulin OS=Xenopus laevis GN=calm1 PE=1 SV=2
AM854781	[BBH] TRPV4_RAT (sp|Q9ERZ8) Transient receptor potential cation channel subfamily V member 4 OS=Rattus norvegicus GN=Trpv4 PE=2 SV=1
AM854784	WRIP1_RAT (sp|Q8CG07) ATPase WRNIP1 OS=Rattus norvegicus GN=Wrnip1 PE=2 SV=1
AM854787	[BBH] PAHX_HUMAN (sp|O14832) Phytanoyl-CoA dioxygenase, peroxisomal OS=Homo sapiens GN=PHYH PE=1 SV=1
AM854788	[BBH] GDPD1_RAT (sp|Q0VGK4) Glycerophosphodiester phosphodiesterase domain-containing protein 1 OS=Rattus norvegicus GN=Gdpd1 PE=2 SV=1
AM854789	IKBL1_MACMU (sp|Q5TM19) NF-kappa-B inhibitor-like protein 1 OS=Macaca mulatta GN=NFKBIL1 PE=3 SV=1
AM854790	[BBH] ZC3HE_CHICK (sp|Q5F3Z9) Zinc finger CCCH domain-containing protein 14 OS=Gallus gallus GN=ZC3H14 PE=2 SV=1
AM854791	GBRL2_RAT (sp|P60522) Gamma-aminobutyric acid receptor-associated protein-like 2 OS=Rattus norvegicus GN=Gabarapl2 PE=2 SV=1
AM854792	[BBH] RL31_PAROL (sp|Q9IA76) 60S ribosomal protein L31 OS=Paralichthys olivaceus GN=rpl31 PE=2 SV=1
AM854794	LIPP_HUMAN (sp|P16233) Pancreatic triacylglycerol lipase OS=Homo sapiens GN=PNLIP PE=1 SV=1
AM854795	[BBH] B3GNL_RAT (sp|Q6GV29) UDP-GlcNAc:betaGal beta-1,3-N-acetylglucosaminyltransferase-like protein 1 OS=Rattus norvegicus GN=B3gntl1 PE=2 SV=1
AM854797	[BBH] PSMF1_MOUSE (sp|Q8BHL8) Proteasome inhibitor PI31 subunit OS=Mus musculus GN=Psmf1 PE=2 SV=1
AM854798	CHIN_RAT (sp|P30337) N-chimaerin OS=Rattus norvegicus GN=Chn1 PE=2 SV=2
AM854801	[BBH] H33_XENTR (sp|Q6P823) Histone H3.3 OS=Xenopus tropicalis GN=TGas113e22.1 PE=2 SV=3
AM854802	[BBH] NOSIP_MACFA (sp|Q4R7H4) Nitric oxide synthase-interacting protein OS=Macaca fascicularis GN=NOSIP PE=2 SV=1
AM854803	[BBH] EAPP_HUMAN (sp|Q56P03) E2F-associated phosphoprotein OS=Homo sapiens GN=EAPP PE=1 SV=3
AM854805	[BBH] 1433E_DROME (sp|P92177) 14-3-3 protein epsilon OS=Drosophila melanogaster GN=14-3-3epsilon PE=1 SV=2
AM854806	PIAP_PIG (sp|O62640) Putative inhibitor of apoptosis OS=Sus scrofa GN=PIAP PE=2 SV=1
AM854807	[BBH] SORT_MOUSE (sp|Q6PHU5) Sortilin OS=Mus musculus GN=Sort1 PE=1 SV=1
AM854808	SPAG6_MOUSE (sp|Q9JLI7) Sperm-associated antigen 6 OS=Mus musculus GN=Spag6 PE=1 SV=1
AM854810	IKKE_HUMAN (sp|Q14164) Inhibitor of nuclear factor kappa-B kinase subunit epsilon OS=Homo sapiens GN=IKBKE PE=1 SV=1
AM854812	[BBH] CL044_XENTR (sp|A4IH75) UPF0453 protein C12orf44 homolog OS=Xenopus tropicalis PE=2 SV=1
AM854814	[BBH] CN021_HUMAN (sp|Q86U38) Pumilio domain-containing protein C14orf21 OS=Homo sapiens GN=C14orf21 PE=1 SV=1
AM854816	PLC_HALLA (sp|P82596) Perlucin OS=Haliotis laevigata PE=1 SV=3
AM854817	[BBH] BTBDG_MACFA (sp|Q95J53) BTB/POZ domain-containing protein 16 OS=Macaca fascicularis GN=BTBD16 PE=2 SV=1
AM854818	DTX3_PONAB (sp|Q5REG4) Protein deltex-3 OS=Pongo abelii GN=DTX3 PE=2 SV=1
AM854819	[BBH] RL4_URECA (sp|P49165) 60S ribosomal protein L4 OS=Urechis caupo GN=RPL4 PE=2 SV=1
AM854822	WRN_XENLA (sp|O93530) Werner syndrome ATP-dependent helicase homolog OS=Xenopus laevis GN=wrn PE=2 SV=1
AM854823	[BBH] TM50B_PONAB (sp|Q5R4C3) Transmembrane protein 50B OS=Pongo abelii GN=TMEM50B PE=2 SV=1
AM854824	[BBH] PXMP2_BOVIN (sp|Q2KIY1) Peroxisomal membrane protein 2 OS=Bos taurus GN=PXMP2 PE=2 SV=3
AM854826	[BBH] ARPC2_BOVIN (sp|Q3MHR7) Actin-related protein 2/3 complex subunit 2 OS=Bos taurus GN=ARPC2 PE=1 SV=1
AM854828	GRHPR_HUMAN (sp|Q9UBQ7) Glyoxylate reductase/hydroxypyruvate reductase OS=Homo sapiens GN=GRHPR PE=1 SV=1
AM854830	TRI36_MOUSE (sp|Q80WG7) Tripartite motif-containing protein 36 OS=Mus musculus GN=Trim36 PE=2 SV=2
AM854833	[BBH] MED26_DANRE (sp|Q90YL3) Mediator of RNA polymerase II transcription subunit 26 OS=Danio rerio GN=med26 PE=2 SV=2
AM854835	[BBH] DJC15_MOUSE (sp|Q78YY6) DnaJ homolog subfamily C member 15 OS=Mus musculus GN=Dnajc15 PE=2 SV=1
AM854840	MEG10_XENTR (sp|A0JM12) Multiple epidermal growth factor-like domains 10 OS=Xenopus tropicalis GN=megf10 PE=2 SV=1
AM854841	[BBH] RL12_HUMAN (sp|P30050) 60S ribosomal protein L12 OS=Homo sapiens GN=RPL12 PE=1 SV=1
AM854844	[BBH] HPPD_RAT (sp|P32755) 4-hydroxyphenylpyruvate dioxygenase OS=Rattus norvegicus GN=Hpd PE=1 SV=3
AM854846	[BBH] GSTMU_CRILO (sp|Q00285) Glutathione S-transferase Y1 OS=Cricetulus longicaudatus PE=2 SV=2
AM854847	[BBH] PDIA1_BOVIN (sp|P05307) Protein disulfide-isomerase OS=Bos taurus GN=P4HB PE=1 SV=1
AM854849	UBA1_MOUSE (sp|Q02053) Ubiquitin-like modifier-activating enzyme 1 OS=Mus musculus GN=Uba1 PE=1 SV=1
AM854850	[BBH] GLNA2_DROME (sp|P20478) Glutamine synthetase 2 cytoplasmic OS=Drosophila melanogaster GN=Gs2 PE=2 SV=3
AM854852	[BBH] FZR_MOUSE (sp|Q9R1K5) Fizzy-related protein homolog OS=Mus musculus GN=Fzr1 PE=1 SV=1
AM854855	ZN317_HUMAN (sp|Q96PQ6) Zinc finger protein 317 OS=Homo sapiens GN=ZNF317 PE=2 SV=1
AM854862	[BBH] FERM2_HUMAN (sp|Q96AC1) Fermitin family homolog 2 OS=Homo sapiens GN=FERMT2 PE=1 SV=1
AM854863	RAB6A_CAEEL (sp|P34213) Ras-related protein Rab-6.1 OS=Caenorhabditis elegans GN=rab-6.1 PE=2 SV=1
AM854869	RNOY_CRAGI (sp|Q7M456) Ribonuclease Oy OS=Crassostrea gigas PE=1 SV=1
AM854870	RPN2_PONAB (sp|Q5RBM1) Dolichyl-diphosphooligosaccharide--protein glycosyltransferase subunit 2 OS=Pongo abelii GN=RPN2 PE=2 SV=1
AM854871	[BBH] VATL_TORMA (sp|Q03105) V-type proton ATPase 16 kDa proteolipid subunit OS=Torpedo marmorata PE=1 SV=1
AM854872	[BBH] MANBA_HUMAN (sp|O00462) Beta-mannosidase OS=Homo sapiens GN=MANBA PE=1 SV=3
AM854874	[BBH] INT5_HUMAN (sp|Q6P9B9) Integrator complex subunit 5 OS=Homo sapiens GN=INTS5 PE=1 SV=1
AM854875	MCM6Z_XENTR (sp|Q6P1V8) Zygotic DNA replication licensing factor mcm6 OS=Xenopus tropicalis GN=zmcm6 PE=2 SV=1
AM854876	[BBH] S2536_CHICK (sp|Q5ZKP7) Solute carrier family 25 member 36 OS=Gallus gallus GN=SLC25A36 PE=2 SV=1
AM854877	[BBH] GPX1_SCHMA (sp|Q00277) Glutathione peroxidase OS=Schistosoma mansoni GN=GPX1 PE=2 SV=2
AM854879	[BBH] ALDOA_HUMAN (sp|P04075) Fructose-bisphosphate aldolase A OS=Homo sapiens GN=ALDOA PE=1 SV=2
AM854881	[BBH] LACB2_DANRE (sp|Q6NYF0) Beta-lactamase-like protein 2 OS=Danio rerio GN=lactb2 PE=2 SV=1
AM854882	[BBH] PSD11_HUMAN (sp|O00231) 26S proteasome non-ATPase regulatory subunit 11 OS=Homo sapiens GN=PSMD11 PE=1 SV=3
AM854883	[BBH] AIF1_HUMAN (sp|P55008) Allograft inflammatory factor 1 OS=Homo sapiens GN=AIF1 PE=1 SV=1
AM854886	[BBH] ALDOA_HUMAN (sp|P04075) Fructose-bisphosphate aldolase A OS=Homo sapiens GN=ALDOA PE=1 SV=2
AM854887	[BBH] DFNA5_MOUSE (sp|Q9Z2D3) Non-syndromic hearing impairment protein 5 homolog OS=Mus musculus GN=Dfna5 PE=2 SV=1
AM854888	[BBH] COX12_SCHPO (sp|O94581) Cytochrome c oxidase polypeptide VIb OS=Schizosaccharomyces pombe GN=cox12 PE=2 SV=1
AM854889	ANXA7_BOVIN (sp|P20072) Annexin A7 OS=Bos taurus GN=ANXA7 PE=1 SV=2
AM854890	[BBH] TMED2_HUMAN (sp|Q15363) Transmembrane emp24 domain-containing protein 2 OS=Homo sapiens GN=TMED2 PE=1 SV=1
AM854891	[BBH] G7C_MOUSE (sp|Q9JHA8) Protein G7c OS=Mus musculus GN=D17h6s56e-3 PE=2 SV=1
AM854892	FA2H_RAT (sp|Q2LAM0) Fatty acid 2-hydroxylase OS=Rattus norvegicus GN=Fa2h PE=1 SV=2
AM854894	[BBH] EPDR1_HUMAN (sp|Q9UM22) Mammalian ependymin-related protein 1 OS=Homo sapiens GN=EPDR1 PE=2 SV=2
AM854896	TTRAP_MOUSE (sp|Q9JJX7) TRAF and TNF receptor-associated protein OS=Mus musculus GN=Ttrap PE=2 SV=1
AM854897	[BBH] CNIH_PONAB (sp|Q5RDB5) Protein cornichon homolog OS=Pongo abelii GN=CNIH PE=2 SV=1
AM854898	[BBH] B3GL1_RAT (sp|Q6AY39) UDP-GalNAc:beta-1,3-N-acetylgalactosaminyltransferase 1 OS=Rattus norvegicus GN=B3galnt1 PE=2 SV=1
AM854899	[BBH] MARH5_MOUSE (sp|Q3KNM2) E3 ubiquitin-protein ligase MARCH5 OS=Mus musculus GN=March5 PE=2 SV=1
AM854900	[BBH] L2HDH_NEMVE (sp|A7SMW7) L-2-hydroxyglutarate dehydrogenase, mitochondrial OS=Nematostella vectensis GN=v1g172254 PE=3 SV=1
AM854901	ALKB7_BOVIN (sp|Q2M2S8) Alkylated DNA repair protein alkB homolog 7 OS=Bos taurus GN=ALKBH7 PE=2 SV=1
AM854902	LGMN_BOVIN (sp|Q95M12) Legumain OS=Bos taurus GN=LGMN PE=1 SV=1
AM854903	PLS2_BOVIN (sp|Q3ZBG9) Phospholipid scramblase 2 OS=Bos taurus GN=PLSCR2 PE=2 SV=1
AM854904	[BBH] ARPC2_BOVIN (sp|Q3MHR7) Actin-related protein 2/3 complex subunit 2 OS=Bos taurus GN=ARPC2 PE=1 SV=1
AM854905	OPA1_DANRE (sp|Q5U3A7) Dynamin-like 120 kDa protein, mitochondrial OS=Danio rerio GN=opa1 PE=2 SV=1
AM854906	CASP7_MESAU (sp|P55214) Caspase-7 OS=Mesocricetus auratus GN=CASP7 PE=1 SV=1
AM854911	[BBH] TIM13_HUMAN (sp|Q9Y5L4) Mitochondrial import inner membrane translocase subunit Tim13 OS=Homo sapiens GN=TIMM13 PE=1 SV=1
AM854913	[BBH] CATA_RANRU (sp|Q9PWF7) Catalase OS=Rana rugosa GN=cat PE=2 SV=3
AM854914	[BBH] BECN1_PIG (sp|Q4A1L5) Beclin-1 OS=Sus scrofa GN=BECN1 PE=2 SV=1
AM854915	[BBH] PIPNA_MOUSE (sp|P53810) Phosphatidylinositol transfer protein alpha isoform OS=Mus musculus GN=Pitpna PE=1 SV=2
AM854916	[BBH] HYLS1_BOVIN (sp|Q2KI52) Hydrolethalus syndrome protein 1 homolog OS=Bos taurus GN=HYLS1 PE=2 SV=1
AM854917	[BBH] ZDH21_PONAB (sp|Q5RB84) Probable palmitoyltransferase ZDHHC21 OS=Pongo abelii GN=ZDHHC21 PE=2 SV=1
AM854918	MYOI_DICDI (sp|Q9U1M8) Myosin-I heavy chain OS=Dictyostelium discoideum GN=myoI PE=1 SV=1
AM854921	[BBH] RL6_PIG (sp|Q2YGT9) 60S ribosomal protein L6 OS=Sus scrofa GN=RPL6 PE=2 SV=3
AM854922	[BBH] KGP1B_MOUSE (sp|Q9Z0Z0) cGMP-dependent protein kinase 1, beta isozyme OS=Mus musculus GN=Prkg1 PE=1 SV=1
AM854923	[BBH] GLBL3_MOUSE (sp|A2RSQ1) Beta-galactosidase-1-like protein 3 OS=Mus musculus GN=Glb1l3 PE=2 SV=1
AM854924	[BBH] ALDOA_HUMAN (sp|P04075) Fructose-bisphosphate aldolase A OS=Homo sapiens GN=ALDOA PE=1 SV=2
AM854926	[BBH] ALDOA_HUMAN (sp|P04075) Fructose-bisphosphate aldolase A OS=Homo sapiens GN=ALDOA PE=1 SV=2
AM854928	[BBH] NR2E1_CHICK (sp|Q91379) Nuclear receptor subfamily 2 group E member 1 OS=Gallus gallus GN=NR2E1 PE=2 SV=1
AM854929	[BBH] TAF9_RAT (sp|Q5BKE0) Transcription initiation factor TFIID subunit 9 OS=Rattus norvegicus GN=Taf9 PE=2 SV=1
AM854930	[BBH] PDIA3_CHICK (sp|Q8JG64) Protein disulfide-isomerase A3 OS=Gallus gallus GN=PDIA3 PE=2 SV=1
AM854932	RT29_MOUSE (sp|Q9ER88) 28S ribosomal protein S29, mitochondrial OS=Mus musculus GN=Dap3 PE=2 SV=1
AM854933	TRAF3_HUMAN (sp|Q13114) TNF receptor-associated factor 3 OS=Homo sapiens GN=TRAF3 PE=1 SV=2
AM854935	[BBH] ALDOA_HUMAN (sp|P04075) Fructose-bisphosphate aldolase A OS=Homo sapiens GN=ALDOA PE=1 SV=2
AM854936	[BBH] ALDOA_HUMAN (sp|P04075) Fructose-bisphosphate aldolase A OS=Homo sapiens GN=ALDOA PE=1 SV=2
AM854941	MPEG1_MOUSE (sp|A1L314) Macrophage-expressed gene 1 protein OS=Mus musculus GN=Mpeg1 PE=2 SV=1
AM854942	[BBH] IPO4_HUMAN (sp|Q8TEX9) Importin-4 OS=Homo sapiens GN=IPO4 PE=1 SV=2
AM854943	TRI33_XENLA (sp|Q56R14) E3 ubiquitin-protein ligase TRIM33 OS=Xenopus laevis GN=trim33 PE=1 SV=1
AM854944	[BBH] ALDOA_HUMAN (sp|P04075) Fructose-bisphosphate aldolase A OS=Homo sapiens GN=ALDOA PE=1 SV=2
AM854945	MYLK_RABIT (sp|P29294) Myosin light chain kinase, smooth muscle OS=Oryctolagus cuniculus GN=MYLK PE=1 SV=2
AM854947	RAB1A_LYMST (sp|Q05974) Ras-related protein Rab-1A OS=Lymnaea stagnalis GN=RAB1A PE=2 SV=1
AM854949	TBB_ONCGI (sp|P41387) Tubulin beta chain OS=Onchocerca gibsoni GN=TBB PE=3 SV=1
AM854952	[BBH] RT27_HUMAN (sp|Q92552) 28S ribosomal protein S27, mitochondrial OS=Homo sapiens GN=MRPS27 PE=2 SV=3
AM854954	[BBH] CT004_BOVIN (sp|Q08DJ7) Uncharacterized protein C20orf4 homolog OS=Bos taurus PE=2 SV=1
AM854957	[BBH] MT878_ARATH (sp|Q9FKR0) Probable S-adenosylmethionine-dependent methyltransferase At5g38780 OS=Arabidopsis thaliana GN=At5g38780 PE=2 SV=1
AM854958	GDPD1_RAT (sp|Q0VGK4) Glycerophosphodiester phosphodiesterase domain-containing protein 1 OS=Rattus norvegicus GN=Gdpd1 PE=2 SV=1
AM854960	[BBH] CIAO1_XENTR (sp|Q28DW0) Protein CIAO1 OS=Xenopus tropicalis GN=ciao1 PE=2 SV=1
AM854967	TRIM3_MOUSE (sp|Q9R1R2) Tripartite motif-containing protein 3 OS=Mus musculus GN=Trim3 PE=1 SV=1
AM854968	SFRS7_MOUSE (sp|Q8BL97) Splicing factor, arginine/serine-rich 7 OS=Mus musculus GN=Sfrs7 PE=1 SV=1
AM854970	[BBH] ALDOA_HUMAN (sp|P04075) Fructose-bisphosphate aldolase A OS=Homo sapiens GN=ALDOA PE=1 SV=2
AM854972	[BBH] ALDOA_HUMAN (sp|P04075) Fructose-bisphosphate aldolase A OS=Homo sapiens GN=ALDOA PE=1 SV=2
AM854974	ST1B1_BOVIN (sp|Q3T0Y3) Sulfotransferase family cytosolic 1B member 1 OS=Bos taurus GN=SULT1B1 PE=2 SV=1
AM854976	IAP3_NPVOP (sp|P41437) Apoptosis inhibitor 3 OS=Orgyia pseudotsugata multicapsid polyhedrosis virus GN=IAP3 PE=1 SV=1
AM854978	YR811_MIMIV (sp|Q5UQ35) Putative ariadne-like RING finger protein R811 OS=Acanthamoeba polyphaga mimivirus GN=MIMI_R811 PE=4 SV=1
AM854979	[BBH] ALDOA_HUMAN (sp|P04075) Fructose-bisphosphate aldolase A OS=Homo sapiens GN=ALDOA PE=1 SV=2
AM854983	[BBH] ALDOA_HUMAN (sp|P04075) Fructose-bisphosphate aldolase A OS=Homo sapiens GN=ALDOA PE=1 SV=2
AM854984	STRUM_PONAB (sp|Q5R5P0) Strumpellin OS=Pongo abelii PE=2 SV=1
AM854990	[BBH] PM14_MOUSE (sp|P59708) Pre-mRNA branch site protein p14 OS=Mus musculus GN=Sf3b14 PE=2 SV=1
AM854998	[BBH] YLPD_CAEEL (sp|P34384) Uncharacterized protein F02A9.4b OS=Caenorhabditis elegans GN=F02A9.4 PE=2 SV=3
AM854999	ANKY2_HUMAN (sp|Q8IV38) Ankyrin repeat and MYND domain-containing protein 2 OS=Homo sapiens GN=ANKMY2 PE=2 SV=1
AM855000	[BBH] RBM7_BOVIN (sp|Q3MHY8) RNA-binding protein 7 OS=Bos taurus GN=RBM7 PE=2 SV=1
AM855002	TSN9_HUMAN (sp|O75954) Tetraspanin-9 OS=Homo sapiens GN=TSPAN9 PE=2 SV=1
AM855005	TMM43_HUMAN (sp|Q9BTV4) Transmembrane protein 43 OS=Homo sapiens GN=TMEM43 PE=1 SV=1
AM855007	QORL1_HUMAN (sp|O95825) Quinone oxidoreductase-like protein 1 OS=Homo sapiens GN=CRYZL1 PE=2 SV=2
AM855010	SAP_BOVIN (sp|P26779) Proactivator polypeptide OS=Bos taurus GN=PSAP PE=1 SV=3
AM855012	[BBH] SC6A6_BOVIN (sp|Q9MZ34) Sodium- and chloride-dependent taurine transporter OS=Bos taurus GN=SLC6A6 PE=2 SV=1
AM855015	SC24C_HUMAN (sp|P53992) Protein transport protein Sec24C OS=Homo sapiens GN=SEC24C PE=1 SV=2
AM855017	[BBH] DHRS3_HUMAN (sp|O75911) Short-chain dehydrogenase/reductase 3 OS=Homo sapiens GN=DHRS3 PE=1 SV=2
AM855020	[BBH] ALDOA_HUMAN (sp|P04075) Fructose-bisphosphate aldolase A OS=Homo sapiens GN=ALDOA PE=1 SV=2
AM855022	[BBH] ALDOA_HUMAN (sp|P04075) Fructose-bisphosphate aldolase A OS=Homo sapiens GN=ALDOA PE=1 SV=2
AM855023	[BBH] ALDOA_HUMAN (sp|P04075) Fructose-bisphosphate aldolase A OS=Homo sapiens GN=ALDOA PE=1 SV=2
AM855025	[BBH] LITAH_DICDI (sp|Q54HX8) Protein LITAF homolog OS=Dictyostelium discoideum GN=litaf PE=3 SV=1
AM855026	[BBH] PTF1A_RAT (sp|Q64305) Pancreas transcription factor 1 subunit alpha OS=Rattus norvegicus GN=Ptf1a PE=1 SV=1
AM855029	[BBH] OSBL8_HUMAN (sp|Q9BZF1) Oxysterol-binding protein-related protein 8 OS=Homo sapiens GN=OSBPL8 PE=1 SV=3
AM855030	[BBH] TTC9C_MACFA (sp|Q9BGT1) Tetratricopeptide repeat protein 9C OS=Macaca fascicularis GN=TTC9C PE=2 SV=1
AM855034	[BBH] RM49_PONAB (sp|Q5R8X0) 39S ribosomal protein L49, mitochondrial OS=Pongo abelii GN=MRPL49 PE=2 SV=1
AM855035	[BBH] GHITM_HUMAN (sp|Q9H3K2) Growth hormone-inducible transmembrane protein OS=Homo sapiens GN=GHITM PE=2 SV=2
AM855037	[BBH] MESD1_HUMAN (sp|Q9H1K6) Mesoderm development candidate 1 OS=Homo sapiens GN=MESDC1 PE=2 SV=1
AM855038	[BBH] ALDOA_HUMAN (sp|P04075) Fructose-bisphosphate aldolase A OS=Homo sapiens GN=ALDOA PE=1 SV=2
AM855044	REDA_DICDI (sp|Q54B10) NADPH oxidoreductase A OS=Dictyostelium discoideum GN=redA PE=1 SV=1
AM855045	[BBH] RL17_IXOSC (sp|Q4PM54) 60S ribosomal protein L17 OS=Ixodes scapularis GN=RpL17 PE=2 SV=1
AM855046	[BBH] COX5A_RAT (sp|P11240) Cytochrome c oxidase subunit 5A, mitochondrial OS=Rattus norvegicus GN=Cox5a PE=1 SV=1
AM855050	DHB2_MOUSE (sp|P51658) Estradiol 17-beta-dehydrogenase 2 OS=Mus musculus GN=Hsd17b2 PE=2 SV=2
AM855052	PPN1_CAEEL (sp|O76840) Papilin OS=Caenorhabditis elegans GN=ppn-1 PE=1 SV=1
AM855053	[BBH] UCHL5_MOUSE (sp|Q9WUP7) Ubiquitin carboxyl-terminal hydrolase isozyme L5 OS=Mus musculus GN=Uchl5 PE=2 SV=2
AM855055	TNR27_HUMAN (sp|Q9HAV5) Tumor necrosis factor receptor superfamily member 27 OS=Homo sapiens GN=EDA2R PE=1 SV=1
AM855058	ANR40_MOUSE (sp|Q5SUE8) Ankyrin repeat domain-containing protein 40 OS=Mus musculus GN=Ankrd40 PE=1 SV=1
AM855059	[BBH] UCHL5_MOUSE (sp|Q9WUP7) Ubiquitin carboxyl-terminal hydrolase isozyme L5 OS=Mus musculus GN=Uchl5 PE=2 SV=2
AM855060	LIPR1_CANFA (sp|P06857) Pancreatic lipase-related protein 1 OS=Canis familiaris GN=PNLIPRP1 PE=1 SV=2
AM855061	[BBH] GPM6A_MOUSE (sp|P35802) Neuronal membrane glycoprotein M6-a OS=Mus musculus GN=Gpm6a PE=1 SV=1
AM855065	CHIA_RAT (sp|Q6RY07) Acidic mammalian chitinase OS=Rattus norvegicus GN=Chia PE=2 SV=1
AM855066	[BBH] FANK1_HUMAN (sp|Q8TC84) Fibronectin type 3 and ankyrin repeat domains protein 1 OS=Homo sapiens GN=FANK1 PE=2 SV=3
AM855069	[BBH] XPP1_BOVIN (sp|Q1JPJ2) Xaa-Pro aminopeptidase 1 OS=Bos taurus GN=XPNPEP1 PE=2 SV=1
AM855074	[BBH] FOXK1_HUMAN (sp|P85037) Forkhead box protein K1 OS=Homo sapiens GN=FOXK1 PE=1 SV=1
AM855075	[BBH] RAB1A_LYMST (sp|Q05974) Ras-related protein Rab-1A OS=Lymnaea stagnalis GN=RAB1A PE=2 SV=1
AM855076	[BBH] SFXN2_BOVIN (sp|Q5EA43) Sideroflexin-2 OS=Bos taurus GN=SFXN2 PE=2 SV=2
AM855078	[BBH] AMACR_MOUSE (sp|O09174) Alpha-methylacyl-CoA racemase OS=Mus musculus GN=Amacr PE=1 SV=3
AM855080	[BBH] RALY_MOUSE (sp|Q64012) RNA-binding protein Raly OS=Mus musculus GN=Raly PE=1 SV=2
AM855089	TRI18_MUSSP (sp|P82457) Midline-1 OS=Mus spretus GN=Mid1 PE=2 SV=1
AM855092	[BBH] BTBDC_HUMAN (sp|Q8IY92) BTB/POZ domain-containing protein 12 OS=Homo sapiens GN=BTBD12 PE=1 SV=3
AM855093	[BBH] DUT_HUMAN (sp|P33316) Deoxyuridine 5'-triphosphate nucleotidohydrolase, mitochondrial OS=Homo sapiens GN=DUT PE=1 SV=3
AM855095	PE1_ANOGA (sp|O76217) Peritrophin-1 OS=Anopheles gambiae GN=Aper1 PE=2 SV=2
AM855097	PSL1_MOUSE (sp|Q3TD49) Signal peptide peptidase-like 2B OS=Mus musculus GN=Sppl2b PE=2 SV=2
AM855102	[BBH] PACRG_MOUSE (sp|Q9DAK2) Parkin coregulated gene protein homolog OS=Mus musculus GN=Pacrg PE=2 SV=1
AM855106	[BBH] SNF5_XENTR (sp|Q6DFM1) SWI/SNF-related matrix-associated actin-dependent regulator of chromatin subfamily B member 1 OS=Xenopus tropicalis GN=smarcb1 PE=2 SV=1
AM855108	XPP1_RAT (sp|O54975) Xaa-Pro aminopeptidase 1 OS=Rattus norvegicus GN=Xpnpep1 PE=1 SV=1
AM855109	[BBH] PECI_HUMAN (sp|O75521) Peroxisomal 3,2-trans-enoyl-CoA isomerase OS=Homo sapiens GN=PECI PE=1 SV=3
AM855111	[BBH] RL14_LUMRU (sp|O46160) 60S ribosomal protein L14 OS=Lumbricus rubellus GN=RPL14 PE=3 SV=1
AM855112	[BBH] CATZ_BOVIN (sp|P05689) Cathepsin Z OS=Bos taurus GN=CTSZ PE=2 SV=2
AM855116	KANK1_HUMAN (sp|Q14678) KN motif and ankyrin repeat domain-containing protein 1 OS=Homo sapiens GN=KANK1 PE=2 SV=3
AM855117	RUXE_DANRE (sp|Q7ZUG0) Small nuclear ribonucleoprotein E OS=Danio rerio GN=snrpe PE=2 SV=1
AM855118	[BBH] CGL_HUMAN (sp|P32929) Cystathionine gamma-lyase OS=Homo sapiens GN=CTH PE=1 SV=3
AM855119	[BBH] SHOC2_PONAB (sp|Q5RAV5) Leucine-rich repeat protein SHOC-2 OS=Pongo abelii GN=SHOC2 PE=2 SV=2
AM855120	[BBH] MOG2B_XENLA (sp|Q5M7F4) 2-acylglycerol O-acyltransferase 2-B OS=Xenopus laevis GN=mogat2-B PE=2 SV=1
AM855122	NARG1_MOUSE (sp|Q80UM3) NMDA receptor-regulated protein 1 OS=Mus musculus GN=Narg1 PE=1 SV=1
AM855124	[BBH] H2AV_XENTR (sp|Q5BJ65) Histone H2A.V OS=Xenopus tropicalis GN=h2afv PE=2 SV=3
AM855125	CC44_CAEEL (sp|Q09660) Probable cytochrome P450 CYP44 OS=Caenorhabditis elegans GN=cyp-44A1 PE=2 SV=2
AM855129	[BBH] RS7_XENLA (sp|P02362) 40S ribosomal protein S7 OS=Xenopus laevis GN=rps7 PE=2 SV=2
AM855131	MCAT_MOUSE (sp|Q9Z2Z6) Mitochondrial carnitine/acylcarnitine carrier protein OS=Mus musculus GN=Slc25a20 PE=1 SV=1
AM855133	[BBH] ULK3_CHICK (sp|Q5ZJH6) Serine/threonine-protein kinase ULK3 OS=Gallus gallus GN=ULK3 PE=2 SV=1
AM855139	ARI2_DROME (sp|O76924) Protein ariadne-2 OS=Drosophila melanogaster GN=ari-2 PE=1 SV=1
AM855140	[BBH] SNX12_HUMAN (sp|Q9UMY4) Sorting nexin-12 OS=Homo sapiens GN=SNX12 PE=1 SV=3
AM855141	YWBO_BACSU (sp|P39598) Uncharacterized protein ywbO OS=Bacillus subtilis GN=ywbO PE=4 SV=1
AM855151	ASGR1_MOUSE (sp|P34927) Asialoglycoprotein receptor 1 OS=Mus musculus GN=Asgr1 PE=2 SV=3
AM855153	[BBH] HMCN1_HUMAN (sp|Q96RW7) Hemicentin-1 OS=Homo sapiens GN=HMCN1 PE=1 SV=2
AM855156	TRI45_HUMAN (sp|Q9H8W5) Tripartite motif-containing protein 45 OS=Homo sapiens GN=TRIM45 PE=1 SV=2
AM855158	MTCH2_PONAB (sp|Q5R5M0) Mitochondrial carrier homolog 2 OS=Pongo abelii GN=MTCH2 PE=2 SV=2
AM855160	FBLN1_CERAE (sp|Q8MJJ9) Fibulin-1 (Fragment) OS=Cercopithecus aethiops GN=FBLN1 PE=1 SV=1
AM855163	[BBH] LIN7C_RAT (sp|Q792I0) Lin-7 homolog C OS=Rattus norvegicus GN=Lin7c PE=1 SV=1
AM855164	BR44_MOUSE (sp|Q9D023) Brain protein 44 OS=Mus musculus GN=Brp44 PE=1 SV=1
AM855165	[BBH] S35B1_XENLA (sp|Q6GQ70) Solute carrier family 35 member B1 OS=Xenopus laevis GN=slc35b1 PE=2 SV=1
AM855166	[BBH] ZC3H6_MOUSE (sp|Q8BYK8) Zinc finger CCCH domain-containing protein 6 OS=Mus musculus GN=Zc3h6 PE=2 SV=2
AM855167	ST14_MOUSE (sp|P56677) Suppressor of tumorigenicity protein 14 OS=Mus musculus GN=St14 PE=2 SV=2
AM855170	CAH2_BOVIN (sp|P00921) Carbonic anhydrase 2 OS=Bos taurus GN=CA2 PE=1 SV=3
AM855171	LITAH_DICDI (sp|Q54HX8) Protein LITAF homolog OS=Dictyostelium discoideum GN=litaf PE=3 SV=1
AM855175	ECTD_BORBR (sp|Q7WHJ0) Ectoine hydroxylase OS=Bordetella bronchiseptica GN=ectD PE=3 SV=1
AM855176	CRN6_CAEEL (sp|P34508) Cell death-related nuclease 6 OS=Caenorhabditis elegans GN=crn-6 PE=2 SV=3
AM855177	DKGA_SALTY (sp|Q8ZM06) 2,5-diketo-D-gluconic acid reductase A OS=Salmonella typhimurium GN=dkgA PE=3 SV=1
AM855179	[BBH] TXND9_BOVIN (sp|O18883) Thioredoxin domain-containing protein 9 OS=Bos taurus GN=TXNDC9 PE=2 SV=2
AM855180	CJ035_MOUSE (sp|Q9D882) Uncharacterized protein C10orf35 homolog OS=Mus musculus PE=2 SV=1
AM855182	[BBH] MCFD2_PONAB (sp|Q5R8Z6) Multiple coagulation factor deficiency protein 2 homolog OS=Pongo abelii GN=MCFD2 PE=2 SV=1
AM855186	[BBH] NDUA8_BOVIN (sp|P42029) NADH dehydrogenase [ubiquinone] 1 alpha subcomplex subunit 8 OS=Bos taurus GN=NDUFA8 PE=1 SV=2
AM855188	[BBH] TIM16_DROME (sp|Q9VF08) Mitochondrial import inner membrane translocase subunit Tim16 OS=Drosophila melanogaster GN=blp PE=2 SV=1
AM855189	[BBH] LPP3_HUMAN (sp|O14495) Lipid phosphate phosphohydrolase 3 OS=Homo sapiens GN=PPAP2B PE=1 SV=1
AM855190	[BBH] CCS_PIG (sp|Q6PWT7) Copper chaperone for superoxide dismutase OS=Sus scrofa GN=CCS PE=2 SV=1
AM855192	[BBH] RL4_URECA (sp|P49165) 60S ribosomal protein L4 OS=Urechis caupo GN=RPL4 PE=2 SV=1
AM855193	S2538_XENTR (sp|Q6DJ08) Solute carrier family 25 member 38 OS=Xenopus tropicalis GN=slc25a38 PE=2 SV=1
AM855194	MCAT_RAT (sp|P97521) Mitochondrial carnitine/acylcarnitine carrier protein OS=Rattus norvegicus GN=Slc25a20 PE=1 SV=1
AM855195	[BBH] RABL3_HUMAN (sp|Q5HYI8) Rab-like protein 3 OS=Homo sapiens GN=RABL3 PE=2 SV=1
AM855196	[BBH] CSN1_XENLA (sp|Q6NRT5) COP9 signalosome complex subunit 1 OS=Xenopus laevis GN=csn1 PE=2 SV=1
AM855197	CNGB1_BOVIN (sp|Q28181) Cyclic nucleotide-gated cation channel beta-1 OS=Bos taurus GN=CNGB1 PE=1 SV=1
AM855198	BUB3_MOUSE (sp|Q9WVA3) Mitotic checkpoint protein BUB3 OS=Mus musculus GN=Bub3 PE=2 SV=1
AM855202	GIMA4_RAT (sp|Q8K3K9) GTPase IMAP family member 4 OS=Rattus norvegicus GN=Gimap4 PE=2 SV=1
AM855204	[BBH] PAHX_HUMAN (sp|O14832) Phytanoyl-CoA dioxygenase, peroxisomal OS=Homo sapiens GN=PHYH PE=1 SV=1
AM855207	[BBH] MED19_AEDAE (sp|Q174D3) Mediator of RNA polymerase II transcription subunit 19 OS=Aedes aegypti GN=MED19 PE=3 SV=1
AM855209	[BBH] RRP44_MOUSE (sp|Q9CSH3) Exosome complex exonuclease RRP44 OS=Mus musculus GN=Dis3 PE=2 SV=4
AM855212	SRP14_MACFA (sp|Q4R5C7) Signal recognition particle 14 kDa protein OS=Macaca fascicularis GN=SRP14 PE=2 SV=1
AM855213	CAV1_ORNAN (sp|Q07E02) Caveolin-1 OS=Ornithorhynchus anatinus GN=CAV1 PE=3 SV=1
AM855217	[BBH] SRRM2_MOUSE (sp|Q8BTI8) Serine/arginine repetitive matrix protein 2 OS=Mus musculus GN=Srrm2 PE=1 SV=2
AM855218	[BBH] MKNK1_MOUSE (sp|O08605) MAP kinase-interacting serine/threonine-protein kinase 1 OS=Mus musculus GN=Mknk1 PE=1 SV=2
AM855219	S2535_DANRE (sp|A3KPP4) Solute carrier family 25 member 35 OS=Danio rerio GN=slc25a35 PE=3 SV=1
AM855220	DHGL_DROPS (sp|P18172) Glucose dehydrogenase [acceptor] OS=Drosophila pseudoobscura pseudoobscura GN=Gld PE=3 SV=4
AM855221	BGH3_RABIT (sp|Q95215) Transforming growth factor-beta-induced protein ig-h3 OS=Oryctolagus cuniculus GN=TGFBI PE=2 SV=2
AM855223	HS12A_HUMAN (sp|O43301) Heat shock 70 kDa protein 12A OS=Homo sapiens GN=HSPA12A PE=2 SV=2
AM855225	[BBH] TM2D1_DICDI (sp|Q9GPR3) TM2 domain-containing protein DDB0214922 OS=Dictyostelium discoideum GN=DDB_0214922 PE=3 SV=1
AM855230	[BBH] PACE1_HUMAN (sp|Q8IZE3) Protein-associating with the carboxyl-terminal domain of ezrin OS=Homo sapiens GN=SCYL3 PE=1 SV=3
AM855232	[BBH] SPC24_XENLA (sp|Q6NRW3) Kinetochore protein Spc24 OS=Xenopus laevis GN=spc24 PE=1 SV=1
AM855233	[BBH] ALDOA_HUMAN (sp|P04075) Fructose-bisphosphate aldolase A OS=Homo sapiens GN=ALDOA PE=1 SV=2
AM855235	DPYL5_MOUSE (sp|Q9EQF6) Dihydropyrimidinase-related protein 5 OS=Mus musculus GN=Dpysl5 PE=1 SV=1
AM855236	IPP_HUMAN (sp|Q9Y573) Actin-binding protein IPP OS=Homo sapiens GN=IPP PE=2 SV=1
AM855237	THD2_STAAW (sp|Q8NWQ4) Threonine dehydratase catabolic OS=Staphylococcus aureus (strain MW2) GN=tdcB PE=3 SV=1
AM855239	RPN1_MOUSE (sp|Q91YQ5) Dolichyl-diphosphooligosaccharide--protein glycosyltransferase subunit 1 OS=Mus musculus GN=Rpn1 PE=2 SV=1
AM855247	[BBH] IN80E_RAT (sp|Q6AYH2) INO80 complex subunit E OS=Rattus norvegicus GN=Ino80e PE=2 SV=1
AM855248	INX11_CAEEL (sp|Q23157) Innexin-11 OS=Caenorhabditis elegans GN=inx-11 PE=2 SV=1
AM855252	PRS7_RAT (sp|Q63347) 26S protease regulatory subunit 7 OS=Rattus norvegicus GN=Psmc2 PE=1 SV=3
AM855253	[BBH] EFHD2_RAT (sp|Q4FZY0) EF-hand domain-containing protein D2 OS=Rattus norvegicus GN=Efhd2 PE=1 SV=1
AM855254	[BBH] ALDOA_HUMAN (sp|P04075) Fructose-bisphosphate aldolase A OS=Homo sapiens GN=ALDOA PE=1 SV=2
AM855255	[BBH] ALDOA_HUMAN (sp|P04075) Fructose-bisphosphate aldolase A OS=Homo sapiens GN=ALDOA PE=1 SV=2
AM855256	[BBH] LACH_SCHAM (sp|Q26474) Lachesin OS=Schistocerca americana GN=LAC PE=1 SV=1
AM855257	NR0B1_PONPY (sp|Q9BG96) Nuclear receptor subfamily 0 group B member 1 OS=Pongo pygmaeus GN=NR0B1 PE=2 SV=1
AM855260	[BBH] MEST_BOVIN (sp|Q2HJM9) Mesoderm-specific transcript homolog protein OS=Bos taurus GN=MEST PE=2 SV=2
AM855261	PEAR1_HUMAN (sp|Q5VY43) Platelet endothelial aggregation receptor 1 OS=Homo sapiens GN=PEAR1 PE=1 SV=1
AM855263	[BBH] GO45_HUMAN (sp|Q9H2G9) Golgin-45 OS=Homo sapiens GN=BLZF1 PE=1 SV=2
AM855264	[BBH] CCD72_DANRE (sp|Q05AK9) Coiled-coil domain-containing protein 72 OS=Danio rerio GN=ccdc72 PE=2 SV=1
AM855265	[BBH] CNOT1_MOUSE (sp|Q6ZQ08) CCR4-NOT transcription complex subunit 1 OS=Mus musculus GN=Cnot1 PE=2 SV=2
AM855266	[BBH] ALDOA_HUMAN (sp|P04075) Fructose-bisphosphate aldolase A OS=Homo sapiens GN=ALDOA PE=1 SV=2
AM855267	LIN37_MOUSE (sp|Q9D8N6) Protein lin-37 homolog OS=Mus musculus GN=Lin37 PE=2 SV=1
AM855270	[BBH] ENTK_PIG (sp|P98074) Enteropeptidase OS=Sus scrofa GN=PRSS7 PE=1 SV=1
AM855271	[BBH] FOXK1_HUMAN (sp|P85037) Forkhead box protein K1 OS=Homo sapiens GN=FOXK1 PE=1 SV=1
AM855272	[BBH] ALDOA_HUMAN (sp|P04075) Fructose-bisphosphate aldolase A OS=Homo sapiens GN=ALDOA PE=1 SV=2
AM855273	[BBH] SO4A1_MOUSE (sp|Q8K078) Solute carrier organic anion transporter family member 4A1 OS=Mus musculus GN=Slco4a1 PE=2 SV=2
AM855275	RO60_HUMAN (sp|P10155) 60 kDa SS-A/Ro ribonucleoprotein OS=Homo sapiens GN=TROVE2 PE=1 SV=2
AM855276	[BBH] JUN_CHICK (sp|P18870) Transcription factor AP-1 OS=Gallus gallus GN=JUN PE=1 SV=2
AM855277	[BBH] ARP19_RAT (sp|Q712U5) cAMP-regulated phosphoprotein 19 OS=Rattus norvegicus GN=Arpp19 PE=1 SV=3
AM855280	[BBH] ALDOA_HUMAN (sp|P04075) Fructose-bisphosphate aldolase A OS=Homo sapiens GN=ALDOA PE=1 SV=2
AM855282	[BBH] CYT8_ORYSJ (sp|Q10J94) Cysteine proteinase inhibitor 8 OS=Oryza sativa subsp. japonica GN=Os03g0429000 PE=2 SV=1
AM855283	[BBH] RAD50_HUMAN (sp|Q92878) DNA repair protein RAD50 OS=Homo sapiens GN=RAD50 PE=1 SV=1
AM855284	CB029_MOUSE (sp|Q9CWN7) Uncharacterized protein C2orf29 homolog OS=Mus musculus GN=D1Bwg0212e PE=2 SV=1
AM855286	[BBH] RAN_CAEEL (sp|O17915) GTP-binding nuclear protein ran-1 OS=Caenorhabditis elegans GN=ran-1 PE=1 SV=1
AM855293	[BBH] C42S2_PONAB (sp|Q5R4F8) CDC42 small effector protein 2 OS=Pongo abelii GN=CDC42SE2 PE=3 SV=1
AM855294	[BBH] ALDOA_HUMAN (sp|P04075) Fructose-bisphosphate aldolase A OS=Homo sapiens GN=ALDOA PE=1 SV=2
AM855295	[BBH] CHCH3_MOUSE (sp|Q9CRB9) Coiled-coil-helix-coiled-coil-helix domain-containing protein 3, mitochondrial OS=Mus musculus GN=Chchd3 PE=1 SV=1
AM855296	[BBH] ALDOA_HUMAN (sp|P04075) Fructose-bisphosphate aldolase A OS=Homo sapiens GN=ALDOA PE=1 SV=2
AM855297	[BBH] ALDOA_HUMAN (sp|P04075) Fructose-bisphosphate aldolase A OS=Homo sapiens GN=ALDOA PE=1 SV=2
AM855299	[BBH] ALDOA_HUMAN (sp|P04075) Fructose-bisphosphate aldolase A OS=Homo sapiens GN=ALDOA PE=1 SV=2
AM855303	[BBH] ALDOA_HUMAN (sp|P04075) Fructose-bisphosphate aldolase A OS=Homo sapiens GN=ALDOA PE=1 SV=2
AM855304	[BBH] PACAP_RAT (sp|Q561R0) Proapoptotic caspase adapter protein OS=Rattus norvegicus GN=Pacap PE=2 SV=1
AM855308	TRIM2_MOUSE (sp|Q9ESN6) Tripartite motif-containing protein 2 OS=Mus musculus GN=Trim2 PE=2 SV=1
AM855312	PEF1_HUMAN (sp|Q9UBV8) Peflin OS=Homo sapiens GN=PEF1 PE=1 SV=1
AM855313	[BBH] APH1_DROME (sp|Q9VQG2) Gamma-secretase subunit Aph-1 OS=Drosophila melanogaster GN=aph-1 PE=1 SV=1
AM855314	[BBH] NCOA4_HUMAN (sp|Q13772) Nuclear receptor coactivator 4 OS=Homo sapiens GN=NCOA4 PE=1 SV=1
AM855315	[BBH] PHP14_MOUSE (sp|Q9DAK9) 14 kDa phosphohistidine phosphatase OS=Mus musculus GN=Phpt1 PE=1 SV=1
AM855316	[BBH] SOF1_HUMAN (sp|Q9NV06) WD repeat and SOF domain-containing protein 1 OS=Homo sapiens GN=WDSOF1 PE=1 SV=2
AM855317	[BBH] GLRX2_BOVIN (sp|Q32L67) Glutaredoxin-2, mitochondrial OS=Bos taurus GN=GLRX2 PE=2 SV=1
AM855320	[BBH] BCDO1_MOUSE (sp|Q9JJS6) Beta,beta-carotene 15,15'-monooxygenase OS=Mus musculus GN=Bcmo1 PE=2 SV=2
AM855325	[BBH] CLN8_HUMAN (sp|Q9UBY8) Protein CLN8 OS=Homo sapiens GN=CLN8 PE=1 SV=3
AM855328	[BBH] ALDOA_HUMAN (sp|P04075) Fructose-bisphosphate aldolase A OS=Homo sapiens GN=ALDOA PE=1 SV=2
AM855329	MEG10_XENTR (sp|A0JM12) Multiple epidermal growth factor-like domains 10 OS=Xenopus tropicalis GN=megf10 PE=2 SV=1
AM855331	[BBH] IOD1_ORENI (sp|O42449) Type I iodothyronine deiodinase OS=Oreochromis niloticus GN=dio1 PE=2 SV=3
AM855332	PTPRO_HUMAN (sp|Q16827) Receptor-type tyrosine-protein phosphatase O OS=Homo sapiens GN=PTPRO PE=1 SV=2
AM855333	UBIQ_XENLA (sp|P62972) Ubiquitin OS=Xenopus laevis PE=1 SV=1
AM855334	AVR2B_RAT (sp|P38445) Activin receptor type-2B OS=Rattus norvegicus GN=Acvr2b PE=1 SV=3
AM855340	RPF1_XENLA (sp|Q8AVP1) Ribosome production factor 1 OS=Xenopus laevis GN=bxdc5 PE=2 SV=1
AM855341	[BBH] SOCS2_RAT (sp|O88582) Suppressor of cytokine signaling 2 OS=Rattus norvegicus GN=Socs2 PE=2 SV=1
AM855343	MYH11_CHICK (sp|P10587) Myosin-11 OS=Gallus gallus GN=MYH11 PE=1 SV=4
AM855344	MYH11_CHICK (sp|P10587) Myosin-11 OS=Gallus gallus GN=MYH11 PE=1 SV=4
AM855345	HCDH1_CAEEL (sp|P34439) Probable 3-hydroxyacyl-CoA dehydrogenase F54C8.1 OS=Caenorhabditis elegans GN=F54C8.1 PE=2 SV=1
AM855346	[BBH] CALM_STRIE (sp|Q8STF0) Calmodulin OS=Strongylocentrotus intermedius PE=2 SV=3
AM855350	[BBH] DUS10_HUMAN (sp|Q9Y6W6) Dual specificity protein phosphatase 10 OS=Homo sapiens GN=DUSP10 PE=1 SV=1
AM855351	[BBH] TCPG_DROME (sp|P48605) T-complex protein 1 subunit gamma OS=Drosophila melanogaster GN=Cctgamma PE=2 SV=2
AM855353	ARP3_RAT (sp|Q4V7C7) Actin-related protein 3 OS=Rattus norvegicus GN=Actr3 PE=1 SV=1
AM855358	MEG10_XENTR (sp|A0JM12) Multiple epidermal growth factor-like domains 10 OS=Xenopus tropicalis GN=megf10 PE=2 SV=1
AM855363	NFH_HUMAN (sp|P12036) Neurofilament heavy polypeptide OS=Homo sapiens GN=NEFH PE=1 SV=3
AM855364	CBP_MOUSE (sp|P45481) CREB-binding protein OS=Mus musculus GN=Crebbp PE=1 SV=2
AM855366	[BBH] ALDOA_HUMAN (sp|P04075) Fructose-bisphosphate aldolase A OS=Homo sapiens GN=ALDOA PE=1 SV=2
AM855369	Y381_RICFE (sp|Q4UMH6) Putative ankyrin repeat protein RF_0381 OS=Rickettsia felis GN=RF_0381 PE=4 SV=1
AM855371	ATS16_HUMAN (sp|Q8TE57) A disintegrin and metalloproteinase with thrombospondin motifs 16 OS=Homo sapiens GN=ADAMTS16 PE=1 SV=2
AM855374	STMN3_CHICK (sp|O93388) Stathmin-3 OS=Gallus gallus GN=STMN3 PE=2 SV=1
AM855380	RHO_APLCA (sp|P01122) Ras-like GTP-binding protein RHO OS=Aplysia californica GN=RHO PE=2 SV=1
AM855381	[BBH] NFIL3_XENLA (sp|Q66J36) Nuclear factor interleukin-3-regulated protein OS=Xenopus laevis GN=nfil3 PE=2 SV=1
AM855383	[BBH] COX1_DROME (sp|P00399) Cytochrome c oxidase subunit 1 OS=Drosophila melanogaster GN=mt:CoI PE=3 SV=1
AM855385	[BBH] ARF2_RAT (sp|P84082) ADP-ribosylation factor 2 OS=Rattus norvegicus GN=Arf2 PE=2 SV=1
AM855386	[BBH] ZFN2B_HUMAN (sp|Q8WV99) AN1-type zinc finger protein 2B OS=Homo sapiens GN=ZFAND2B PE=1 SV=1
AM855388	[BBH] ALDOA_HUMAN (sp|P04075) Fructose-bisphosphate aldolase A OS=Homo sapiens GN=ALDOA PE=1 SV=2
AM855389	AMY_PECMA (sp|P91778) Alpha-amylase OS=Pecten maximus PE=2 SV=1
AM855390	CALM_RENRE (sp|P62184) Calmodulin OS=Renilla reniformis PE=1 SV=2
AM855391	CPVL_HUMAN (sp|Q9H3G5) Probable serine carboxypeptidase CPVL OS=Homo sapiens GN=CPVL PE=1 SV=2
AM855394	[BBH] ALDOA_HUMAN (sp|P04075) Fructose-bisphosphate aldolase A OS=Homo sapiens GN=ALDOA PE=1 SV=2
AM855395	IAP_GVCP (sp|P41436) Apoptosis inhibitor IAP OS=Cydia pomonella granulosis virus GN=IAP PE=4 SV=1
AM855402	[BBH] CC060_XENTR (sp|Q6DFN1) Uncharacterized protein C3orf60 homolog OS=Xenopus tropicalis PE=2 SV=1
AM855403	SREC2_HUMAN (sp|Q96GP6) Scavenger receptor class F member 2 OS=Homo sapiens GN=SCARF2 PE=1 SV=3
AM855404	C1QT9_MOUSE (sp|Q4ZJN1) Complement C1q tumor necrosis factor-related protein 9 OS=Mus musculus GN=C1qtnf9 PE=2 SV=1
AM855406	[BBH] ABHD4_HUMAN (sp|Q8TB40) Abhydrolase domain-containing protein 4 OS=Homo sapiens GN=ABHD4 PE=2 SV=1
AM855407	[BBH] BCLX_MOUSE (sp|Q64373) Apoptosis regulator Bcl-X OS=Mus musculus GN=Bcl2l1 PE=1 SV=1
AM855413	[BBH] ALDOA_HUMAN (sp|P04075) Fructose-bisphosphate aldolase A OS=Homo sapiens GN=ALDOA PE=1 SV=2
AM855414	[BBH] ZNHI6_MOUSE (sp|Q3UFB2) Zinc finger HIT domain-containing protein 6 OS=Mus musculus GN=Znhit6 PE=2 SV=1
AM855415	[BBH] HSP31_YEAST (sp|Q04432) Probable chaperone protein HSP31 OS=Saccharomyces cerevisiae GN=HSP31 PE=1 SV=1
AM855417	[BBH] OCTC_BOVIN (sp|O19094) Peroxisomal carnitine O-octanoyltransferase OS=Bos taurus GN=CROT PE=1 SV=1
AM855418	SPA5L_HUMAN (sp|Q9BVQ7) Spermatogenesis-associated protein 5-like protein 1 OS=Homo sapiens GN=SPATA5L1 PE=2 SV=1
AM855419	[BBH] GLD2A_DROME (sp|Q9VD44) Poly(A) RNA polymerase gld-2 homolog A OS=Drosophila melanogaster GN=CG5732 PE=1 SV=3
AM855420	[BBH] COL12_HUMAN (sp|Q5KU26) Collectin-12 OS=Homo sapiens GN=COLEC12 PE=1 SV=2
AM855421	[BBH] SRP19_DROME (sp|P49963) Signal recognition particle 19 kDa protein OS=Drosophila melanogaster GN=Srp19 PE=2 SV=2
AM855422	PCSK4_MOUSE (sp|P29121) Proprotein convertase subtilisin/kexin type 4 OS=Mus musculus GN=Pcsk4 PE=2 SV=1
AM855423	[BBH] RPB2_HUMAN (sp|P30876) DNA-directed RNA polymerase II subunit RPB2 OS=Homo sapiens GN=POLR2B PE=1 SV=1
AM855424	[BBH] ALDOA_HUMAN (sp|P04075) Fructose-bisphosphate aldolase A OS=Homo sapiens GN=ALDOA PE=1 SV=2
AM855425	[BBH] ALDOA_HUMAN (sp|P04075) Fructose-bisphosphate aldolase A OS=Homo sapiens GN=ALDOA PE=1 SV=2
AM855432	[BBH] ALDOA_HUMAN (sp|P04075) Fructose-bisphosphate aldolase A OS=Homo sapiens GN=ALDOA PE=1 SV=2
AM855433	[BBH] DLDH_CANFA (sp|P49819) Dihydrolipoyl dehydrogenase, mitochondrial OS=Canis familiaris GN=DLD PE=1 SV=1
AM855434	[BBH] LGUL_SOYBN (sp|P46417) Lactoylglutathione lyase OS=Glycine max PE=2 SV=1
AM855435	[BBH] STRAP_CHICK (sp|Q5ZL33) Serine-threonine kinase receptor-associated protein OS=Gallus gallus GN=STRAP PE=2 SV=2
AM855436	[BBH] VATA_PONAB (sp|Q5R5H2) V-type proton ATPase catalytic subunit A OS=Pongo abelii GN=ATP6V1A PE=2 SV=1
AM855437	AMD_MOUSE (sp|P97467) Peptidyl-glycine alpha-amidating monooxygenase OS=Mus musculus GN=Pam PE=1 SV=1
AM855439	[BBH] ALDOA_HUMAN (sp|P04075) Fructose-bisphosphate aldolase A OS=Homo sapiens GN=ALDOA PE=1 SV=2
AM855442	[BBH] FMAR_DROME (sp|Q9VZW5) FMRFamide receptor OS=Drosophila melanogaster GN=FR PE=2 SV=1
AM855443	[BBH] ALDOA_HUMAN (sp|P04075) Fructose-bisphosphate aldolase A OS=Homo sapiens GN=ALDOA PE=1 SV=2
AM855445	[BBH] ALDOA_HUMAN (sp|P04075) Fructose-bisphosphate aldolase A OS=Homo sapiens GN=ALDOA PE=1 SV=2
AM855447	[BBH] ALDOA_HUMAN (sp|P04075) Fructose-bisphosphate aldolase A OS=Homo sapiens GN=ALDOA PE=1 SV=2
AM855448	[BBH] ZNHI6_MOUSE (sp|Q3UFB2) Zinc finger HIT domain-containing protein 6 OS=Mus musculus GN=Znhit6 PE=2 SV=1
AM855449	RORB_RAT (sp|P45446) Nuclear receptor ROR-beta OS=Rattus norvegicus GN=Rorb PE=1 SV=3
AM855451	[BBH] UBP5_MOUSE (sp|P56399) Ubiquitin carboxyl-terminal hydrolase 5 OS=Mus musculus GN=Usp5 PE=1 SV=1
AM855453	[BBH] RCN2_MOUSE (sp|Q8BP92) Reticulocalbin-2 OS=Mus musculus GN=Rcn2 PE=2 SV=1
AM855454	MTR1B_CHICK (sp|P51050) Melatonin receptor type 1B (Fragment) OS=Gallus gallus PE=2 SV=1
AM855458	[BBH] PLCX3_MOUSE (sp|Q8BLJ3) Phosphatidylinositol-specific phospholipase C X domain-containing protein 3 OS=Mus musculus GN=Plcxd3 PE=2 SV=1
AM855459	SCP_PATYE (sp|P02637) Sarcoplasmic calcium-binding protein OS=Patinopecten yessoensis PE=1 SV=1
AM855463	[BBH] RGS17_HUMAN (sp|Q9UGC6) Regulator of G-protein signaling 17 OS=Homo sapiens GN=RGS17 PE=1 SV=2
AM855464	CP080_MOUSE (sp|Q8BTU1) UPF0468 protein C16orf80 homolog OS=Mus musculus GN=Gtl3 PE=2 SV=1
AM855467	[BBH] RS27L_RAT (sp|P24051) 40S ribosomal protein S27-like protein OS=Rattus norvegicus GN=Rps27l PE=1 SV=3
AM855469	ISCA2_PONAB (sp|Q5R788) Iron-sulfur cluster assembly 2 homolog, mitochondrial OS=Pongo abelii GN=ISCA2 PE=2 SV=1
AM855470	[BBH] RL17_IXOSC (sp|Q4PM54) 60S ribosomal protein L17 OS=Ixodes scapularis GN=RpL17 PE=2 SV=1
AM855472	SERIC_NEMVE (sp|A7S4N4) Probable serine incorporator OS=Nematostella vectensis GN=serinc PE=3 SV=1
AM855473	[BBH] ALDOA_HUMAN (sp|P04075) Fructose-bisphosphate aldolase A OS=Homo sapiens GN=ALDOA PE=1 SV=2
AM855475	[BBH] PSA6_RAT (sp|P60901) Proteasome subunit alpha type-6 OS=Rattus norvegicus GN=Psma6 PE=1 SV=1
AM855478	Y5634_DICDI (sp|Q54QQ2) Uncharacterized protein DDB_0237901 OS=Dictyostelium discoideum GN=DDB_0237901 PE=4 SV=1
AM855479	[BBH] MK67I_XENTR (sp|Q6GL69) MKI67 FHA domain-interacting nucleolar phosphoprotein-like OS=Xenopus tropicalis GN=mki67ipl PE=2 SV=1
AM855483	LYCAT_DANRE (sp|Q6NYV8) Lysocardiolipin acyltransferase OS=Danio rerio GN=lycat PE=2 SV=1
AM855490	[BBH] OAT_DROME (sp|Q9VW26) Ornithine aminotransferase, mitochondrial OS=Drosophila melanogaster GN=Oat PE=2 SV=1
AM855492	[BBH] ALDOA_HUMAN (sp|P04075) Fructose-bisphosphate aldolase A OS=Homo sapiens GN=ALDOA PE=1 SV=2
AM855495	DMBT1_PIG (sp|Q4A3R3) Deleted in malignant brain tumors 1 protein OS=Sus scrofa GN=DMBT1 PE=2 SV=1
AM855498	[BBH] ZADH2_MOUSE (sp|Q8BGC4) Zinc-binding alcohol dehydrogenase domain-containing protein 2 OS=Mus musculus GN=Zadh2 PE=2 SV=1
AM855500	PLBL1_HUMAN (sp|Q6P4A8) Putative phospholipase B-like 1 OS=Homo sapiens PE=1 SV=1
AM855501	[BBH] IDLC_STRPU (sp|Q26630) 33 kDa inner dynein arm light chain, axonemal OS=Strongylocentrotus purpuratus PE=1 SV=1
AM855502	[BBH] UBCD2_DROME (sp|P52485) Ubiquitin-conjugating enzyme E2-24 kDa OS=Drosophila melanogaster GN=UbcD2 PE=1 SV=1
AM855507	[BBH] DHDH_XENTR (sp|Q6DF30) Trans-1,2-dihydrobenzene-1,2-diol dehydrogenase OS=Xenopus tropicalis GN=dhdh PE=2 SV=1
AM855508	[BBH] SYAC_BOMMO (sp|P21894) Alanyl-tRNA synthetase, cytoplasmic OS=Bombyx mori PE=1 SV=1
AM855509	[BBH] HECD1_HUMAN (sp|Q9ULT8) E3 ubiquitin-protein ligase HECTD1 OS=Homo sapiens GN=HECTD1 PE=1 SV=2
AM855510	[BBH] ZN294_HUMAN (sp|O94822) Zinc finger protein 294 OS=Homo sapiens GN=ZNF294 PE=2 SV=5
AM855514	[BBH] MSOX_BACSN (sp|P23342) Monomeric sarcosine oxidase OS=Bacillus sp. (strain NS-129) GN=soxA PE=1 SV=1
AM855515	[BBH] GMPAA_DANRE (sp|Q6GMK8) Mannose-1-phosphate guanyltransferase alpha-A OS=Danio rerio GN=gmppaa PE=2 SV=1
AM855516	[BBH] MAX_DANRE (sp|P52161) Protein max OS=Danio rerio GN=max PE=2 SV=1
AM855519	LITAH_DICDI (sp|Q54HX8) Protein LITAF homolog OS=Dictyostelium discoideum GN=litaf PE=3 SV=1
AM855521	NAGPA_MOUSE (sp|Q8BJ48) N-acetylglucosamine-1-phosphodiester alpha-N-acetylglucosaminidase OS=Mus musculus GN=Nagpa PE=2 SV=2
AM855522	[BBH] VINT_BPPH8 (sp|P06155) Integrase OS=Enterobacteria phage phi80 GN=int PE=3 SV=1
AM855524	[BBH] PPCS_MOUSE (sp|Q8VDG5) Phosphopantothenate--cysteine ligase OS=Mus musculus GN=Ppcs PE=2 SV=1
AM855525	[BBH] ALDOA_HUMAN (sp|P04075) Fructose-bisphosphate aldolase A OS=Homo sapiens GN=ALDOA PE=1 SV=2
AM855526	[BBH] RICTR_MOUSE (sp|Q6QI06) Rapamycin-insensitive companion of mTOR OS=Mus musculus GN=Rictor PE=1 SV=1
AM855527	TRCB_XENLA (sp|Q91854) Beta-TrCP OS=Xenopus laevis GN=fbxw1 PE=2 SV=1
AM855528	[BBH] TCPZ_RABIT (sp|O77622) T-complex protein 1 subunit zeta OS=Oryctolagus cuniculus GN=CCT6 PE=2 SV=3
AM855532	[BBH] ALDOA_HUMAN (sp|P04075) Fructose-bisphosphate aldolase A OS=Homo sapiens GN=ALDOA PE=1 SV=2
AM855533	[BBH] ALDOA_HUMAN (sp|P04075) Fructose-bisphosphate aldolase A OS=Homo sapiens GN=ALDOA PE=1 SV=2
AM855535	[BBH] AT133_MACFA (sp|Q95JN5) Probable cation-transporting ATPase 13A3 (Fragment) OS=Macaca fascicularis GN=ATP13A3 PE=2 SV=2
AM855536	[BBH] GPDA_RAT (sp|O35077) Glycerol-3-phosphate dehydrogenase [NAD+], cytoplasmic OS=Rattus norvegicus GN=Gpd1 PE=1 SV=4
AM855538	CALM_NEUCR (sp|P61859) Calmodulin OS=Neurospora crassa GN=cmd-1 PE=1 SV=2
AM855539	[BBH] ATRX_PONPY (sp|Q7YQM3) Transcriptional regulator ATRX OS=Pongo pygmaeus GN=ATRX PE=2 SV=1
AM855540	[BBH] ALDOA_HUMAN (sp|P04075) Fructose-bisphosphate aldolase A OS=Homo sapiens GN=ALDOA PE=1 SV=2
AM855541	NPC2_PANTR (sp|P61917) Epididymal secretory protein E1 OS=Pan troglodytes GN=NPC2 PE=2 SV=1
AM855542	[BBH] ALDOA_HUMAN (sp|P04075) Fructose-bisphosphate aldolase A OS=Homo sapiens GN=ALDOA PE=1 SV=2
AM855543	IKKE_HUMAN (sp|Q14164) Inhibitor of nuclear factor kappa-B kinase subunit epsilon OS=Homo sapiens GN=IKBKE PE=1 SV=1
AM855544	TMM79_HUMAN (sp|Q9BSE2) Transmembrane protein 79 OS=Homo sapiens GN=TMEM79 PE=1 SV=1
AM855545	TRI33_XENLA (sp|Q56R14) E3 ubiquitin-protein ligase TRIM33 OS=Xenopus laevis GN=trim33 PE=1 SV=1
AM855549	[BBH] S2611_BOVIN (sp|Q58DD2) Sodium-independent sulfate anion transporter OS=Bos taurus GN=SLC26A11 PE=2 SV=1
AM855550	[BBH] YH24_CAEEL (sp|Q27245) Putative aminopeptidase W07G4.4 OS=Caenorhabditis elegans GN=W07G4.4 PE=2 SV=1
AM855552	TM131_HUMAN (sp|Q92545) Transmembrane protein 131 OS=Homo sapiens GN=TMEM131 PE=1 SV=2
AM855555	[BBH] ACOD_CYPCA (sp|Q92038) Acyl-CoA desaturase OS=Cyprinus carpio PE=2 SV=2
AM855556	[BBH] DLG1_DANRE (sp|Q5PYH6) Disks large homolog 1 OS=Danio rerio GN=dlg1 PE=2 SV=2
AM855558	[BBH] TCP4_RAT (sp|Q63396) Activated RNA polymerase II transcriptional coactivator p15 OS=Rattus norvegicus GN=Sub1 PE=2 SV=3
AM855560	[BBH] ALDOA_HUMAN (sp|P04075) Fructose-bisphosphate aldolase A OS=Homo sapiens GN=ALDOA PE=1 SV=2
AM855561	[BBH] CF165_HUMAN (sp|Q8IYR0) Uncharacterized protein C6orf165 OS=Homo sapiens GN=C6orf165 PE=2 SV=2
AM855563	CP4C1_BLADI (sp|P29981) Cytochrome P450 4C1 OS=Blaberus discoidalis GN=CYP4C1 PE=2 SV=1
AM855564	[BBH] YERC_SCHPO (sp|O14095) Thioredoxin domain-containing protein C2F3.12c OS=Schizosaccharomyces pombe GN=SPAC2F3.12c PE=1 SV=2
AM855565	YI011_HUMAN (sp|Q6ZQR2) Uncharacterized protein FLJ46082 OS=Homo sapiens PE=2 SV=1
AM855572	CC032_HUMAN (sp|Q9Y2M2) Uncharacterized protein C3orf32 OS=Homo sapiens GN=C3orf32 PE=2 SV=1
AM855573	[BBH] ALDOA_HUMAN (sp|P04075) Fructose-bisphosphate aldolase A OS=Homo sapiens GN=ALDOA PE=1 SV=2
AM855574	HS12B_MOUSE (sp|Q9CZJ2) Heat shock 70 kDa protein 12B OS=Mus musculus GN=Hspa12b PE=1 SV=1
AM855575	[BBH] ALDOA_HUMAN (sp|P04075) Fructose-bisphosphate aldolase A OS=Homo sapiens GN=ALDOA PE=1 SV=2
AM855576	GNAO_GEOCY (sp|Q9XZV3) Guanine nucleotide-binding protein G(o) subunit alpha OS=Geodia cydonium PE=2 SV=3
AM855579	[BBH] ABHD2_MOUSE (sp|Q9QXM0) Abhydrolase domain-containing protein 2 OS=Mus musculus GN=Abhd2 PE=2 SV=1
AM855580	[BBH] MYCBP_PONAB (sp|Q5R7A8) C-Myc-binding protein OS=Pongo abelii GN=MYCBP PE=3 SV=3
AM855582	[BBH] ALDOA_HUMAN (sp|P04075) Fructose-bisphosphate aldolase A OS=Homo sapiens GN=ALDOA PE=1 SV=2
AM855584	[BBH] PAHX_HUMAN (sp|O14832) Phytanoyl-CoA dioxygenase, peroxisomal OS=Homo sapiens GN=PHYH PE=1 SV=1
AM855588	TRI45_HUMAN (sp|Q9H8W5) Tripartite motif-containing protein 45 OS=Homo sapiens GN=TRIM45 PE=1 SV=2
AM855589	PTPRJ_CHICK (sp|Q9W6V5) Receptor-type tyrosine-protein phosphatase eta OS=Gallus gallus GN=PTPRJ PE=2 SV=2
AM855590	ABCE1_MOUSE (sp|P61222) ATP-binding cassette sub-family E member 1 OS=Mus musculus GN=Abce1 PE=2 SV=1
AM855592	MMSA_AEDAE (sp|Q17M80) Probable methylmalonate-semialdehyde dehydrogenase [acylating], mitochondrial OS=Aedes aegypti GN=AAEL001134 PE=3 SV=1
AM855593	[BBH] ALDOA_HUMAN (sp|P04075) Fructose-bisphosphate aldolase A OS=Homo sapiens GN=ALDOA PE=1 SV=2
AM855594	[BBH] EPDR1_HUMAN (sp|Q9UM22) Mammalian ependymin-related protein 1 OS=Homo sapiens GN=EPDR1 PE=2 SV=2
AM855595	[BBH] FABP9_CAEEL (sp|Q965W1) Fatty acid-binding protein homolog 9 OS=Caenorhabditis elegans GN=lbp-9 PE=2 SV=1
AM855597	HMCN1_HUMAN (sp|Q96RW7) Hemicentin-1 OS=Homo sapiens GN=HMCN1 PE=1 SV=2
AM855601	[BBH] G3P_PALVE (sp|P56649) Glyceraldehyde-3-phosphate dehydrogenase OS=Palinurus versicolor PE=1 SV=1
AM855602	[BBH] STX8_BOVIN (sp|Q3T075) Syntaxin-8 OS=Bos taurus GN=STX8 PE=2 SV=1
AM855603	C1QT3_HUMAN (sp|Q9BXJ4) Complement C1q tumor necrosis factor-related protein 3 OS=Homo sapiens GN=C1QTNF3 PE=2 SV=1
AM855604	WNT16_MOUSE (sp|Q9QYS1) Protein Wnt-16 OS=Mus musculus GN=Wnt16 PE=2 SV=1
AM855608	[BBH] MI2D_RHIME (sp|O68965) Inositol 2-dehydrogenase OS=Rhizobium meliloti GN=idhA PE=1 SV=2
AM855609	OVCH1_HUMAN (sp|Q7RTY7) Ovochymase-1 OS=Homo sapiens GN=OVCH1 PE=2 SV=2
AM855613	LECH_CHICK (sp|P02707) Hepatic lectin OS=Gallus gallus PE=1 SV=1
AM855617	[BBH] ALDOA_HUMAN (sp|P04075) Fructose-bisphosphate aldolase A OS=Homo sapiens GN=ALDOA PE=1 SV=2
AM855619	CDO1_DANRE (sp|Q6NWZ9) Cysteine dioxygenase type 1 OS=Danio rerio GN=cdo1 PE=2 SV=1
AM855620	FADS2_MOUSE (sp|Q9Z0R9) Fatty acid desaturase 2 OS=Mus musculus GN=Fads2 PE=2 SV=1
AM855622	[BBH] PRDX_ASCSU (sp|Q9NL98) Peroxiredoxin OS=Ascaris suum PE=2 SV=1
AM855625	[BBH] NDUBB_BOVIN (sp|Q8HXG5) NADH dehydrogenase [ubiquinone] 1 beta subcomplex subunit 11, mitochondrial OS=Bos taurus GN=NDUFB11 PE=1 SV=2
AM855626	[BBH] LITAH_DICDI (sp|Q54HX8) Protein LITAF homolog OS=Dictyostelium discoideum GN=litaf PE=3 SV=1
AM855627	[BBH] ALDOA_HUMAN (sp|P04075) Fructose-bisphosphate aldolase A OS=Homo sapiens GN=ALDOA PE=1 SV=2
AM855628	[BBH] MYOME_HUMAN (sp|Q5VU43) Myomegalin OS=Homo sapiens GN=PDE4DIP PE=2 SV=1
AM855630	[BBH] P4HA1_RAT (sp|P54001) Prolyl 4-hydroxylase subunit alpha-1 OS=Rattus norvegicus GN=P4ha1 PE=2 SV=2
AM855632	[BBH] SNP25_DROME (sp|P36975) Synaptosomal-associated protein 25 OS=Drosophila melanogaster GN=Snap25 PE=2 SV=1
AM855635	[BBH] VATC1_XENLA (sp|Q5XH14) V-type proton ATPase subunit C 1 OS=Xenopus laevis GN=atp6v1c1 PE=2 SV=1
AM855637	SREC_HUMAN (sp|Q14162) Endothelial cells scavenger receptor OS=Homo sapiens GN=SCARF1 PE=1 SV=2
AM855638	TRIM3_RAT (sp|O70277) Tripartite motif-containing protein 3 OS=Rattus norvegicus GN=Trim3 PE=1 SV=1
AM855639	CEL_HUMAN (sp|P19835) Bile salt-activated lipase OS=Homo sapiens GN=CEL PE=1 SV=2
AM855640	[BBH] SFRS4_MOUSE (sp|Q8VE97) Splicing factor, arginine/serine-rich 4 OS=Mus musculus GN=Sfrs4 PE=2 SV=1
AM855641	[BBH] CJ112_HUMAN (sp|Q5VYJ5) MAM and LDL-receptor class A domain-containing protein C10orf112 OS=Homo sapiens GN=C10orf112 PE=2 SV=2
AM855642	MEG10_XENTR (sp|A0JM12) Multiple epidermal growth factor-like domains 10 OS=Xenopus tropicalis GN=megf10 PE=2 SV=1
AM855643	[BBH] APC1_HUMAN (sp|Q9H1A4) Anaphase-promoting complex subunit 1 OS=Homo sapiens GN=ANAPC1 PE=1 SV=1
AM855645	[BBH] U3IP2_HUMAN (sp|O43818) U3 small nucleolar RNA-interacting protein 2 OS=Homo sapiens GN=RRP9 PE=1 SV=1
AM855647	PGCA_CHICK (sp|P07898) Aggrecan core protein OS=Gallus gallus GN=ACAN PE=1 SV=2
AM855651	[BBH] SEVE_ECHGR (sp|Q24800) Severin OS=Echinococcus granulosus GN=AG8 PE=2 SV=3
AM855653	[BBH] FSTL5_MOUSE (sp|Q8BFR2) Follistatin-related protein 5 OS=Mus musculus GN=Fstl5 PE=2 SV=1
AM855654	[BBH] ALDOA_HUMAN (sp|P04075) Fructose-bisphosphate aldolase A OS=Homo sapiens GN=ALDOA PE=1 SV=2
AM855656	[BBH] GTR3_MOUSE (sp|P32037) Solute carrier family 2, facilitated glucose transporter member 3 OS=Mus musculus GN=Slc2a3 PE=1 SV=1
AM855657	STK3_MOUSE (sp|Q9JI10) Serine/threonine-protein kinase 3 OS=Mus musculus GN=Stk3 PE=2 SV=1
AM855658	[BBH] ALDOA_HUMAN (sp|P04075) Fructose-bisphosphate aldolase A OS=Homo sapiens GN=ALDOA PE=1 SV=2
AM855659	[BBH] HSBP1_PONAB (sp|Q5RDI2) Heat shock factor-binding protein 1 OS=Pongo abelii GN=HSBP1 PE=3 SV=1
AM855660	[BBH] ALDOA_HUMAN (sp|P04075) Fructose-bisphosphate aldolase A OS=Homo sapiens GN=ALDOA PE=1 SV=2
AM855662	[BBH] SET_HUMAN (sp|Q01105) Protein SET OS=Homo sapiens GN=SET PE=1 SV=3
AM855663	[BBH] ALDOA_HUMAN (sp|P04075) Fructose-bisphosphate aldolase A OS=Homo sapiens GN=ALDOA PE=1 SV=2
AM855666	[BBH] PSMG4_MOUSE (sp|P0C7N9) Proteasome assembly chaperone 4 OS=Mus musculus GN=Psmg4 PE=1 SV=1
AM855667	[BBH] TRI59_MOUSE (sp|Q922Y2) Tripartite motif-containing protein 59 OS=Mus musculus GN=Trim59 PE=2 SV=1
AM855668	[BBH] PX11A_HUMAN (sp|O75192) Peroxisomal membrane protein 11A OS=Homo sapiens GN=PEX11A PE=1 SV=1
AM855670	UB2Q2_RABIT (sp|Q7YQJ9) Ubiquitin-conjugating enzyme E2 Q2 OS=Oryctolagus cuniculus GN=UBE2Q2 PE=2 SV=1
AM855671	APLP_LOCMI (sp|Q9U943) Apolipophorins OS=Locusta migratoria PE=1 SV=2
AM855674	FUCO2_RAT (sp|Q6AYS4) Plasma alpha-L-fucosidase OS=Rattus norvegicus GN=Fuca2 PE=2 SV=1
AM855676	[BBH] VINT_BPPH8 (sp|P06155) Integrase OS=Enterobacteria phage phi80 GN=int PE=3 SV=1
AM855677	NOVA1_RAT (sp|Q80WA4) RNA-binding protein Nova-1 (Fragment) OS=Rattus norvegicus GN=Nova1 PE=2 SV=1
AM855678	H1BP3_HUMAN (sp|Q53T59) HCLS1-binding protein 3 OS=Homo sapiens GN=HS1BP3 PE=1 SV=1
AM855680	[BBH] TF2H3_HUMAN (sp|Q13889) General transcription factor IIH subunit 3 OS=Homo sapiens GN=GTF2H3 PE=1 SV=2
AM855681	[BBH] CATD_CHICK (sp|Q05744) Cathepsin D OS=Gallus gallus GN=CTSD PE=1 SV=1
AM855683	AL1A1_CHICK (sp|P27463) Retinal dehydrogenase 1 OS=Gallus gallus GN=ALDH1A1 PE=2 SV=1
AM855687	[BBH] SUMO2_RAT (sp|P61959) Small ubiquitin-related modifier 2 OS=Rattus norvegicus GN=Sumo2 PE=1 SV=1
AM855688	[BBH] PRDX_ASCSU (sp|Q9NL98) Peroxiredoxin OS=Ascaris suum PE=2 SV=1
AM855693	[BBH] RL6_PIG (sp|Q2YGT9) 60S ribosomal protein L6 OS=Sus scrofa GN=RPL6 PE=2 SV=3
AM855694	[BBH] MAAI_MOUSE (sp|Q9WVL0) Maleylacetoacetate isomerase OS=Mus musculus GN=Gstz1 PE=1 SV=1
AM855695	[BBH] L2CC_DROME (sp|P24156) Protein l(2)37Cc OS=Drosophila melanogaster GN=l(2)37Cc PE=1 SV=2
AM855697	[BBH] SNX2_MOUSE (sp|Q9CWK8) Sorting nexin-2 OS=Mus musculus GN=Snx2 PE=1 SV=2
AM855700	[BBH] SF3B5_DROME (sp|Q9VHI4) Probable splicing factor 3B subunit 5 OS=Drosophila melanogaster GN=CG11985 PE=1 SV=1
AM855703	[BBH] DKC1_HUMAN (sp|O60832) H/ACA ribonucleoprotein complex subunit 4 OS=Homo sapiens GN=DKC1 PE=1 SV=3
AM855704	[BBH] ATF5_HUMAN (sp|Q9Y2D1) Cyclic AMP-dependent transcription factor ATF-5 OS=Homo sapiens GN=ATF5 PE=1 SV=3
AM855708	UNC9_CAEEL (sp|O01393) Innexin unc-9 OS=Caenorhabditis elegans GN=unc-9 PE=2 SV=1
AM855710	[BBH] NECP1_HUMAN (sp|Q8NC96) Adaptin ear-binding coat-associated protein 1 OS=Homo sapiens GN=NECAP1 PE=2 SV=2
AM855711	[BBH] HEXP_LEIMA (sp|Q04832) DNA-binding protein HEXBP OS=Leishmania major GN=HEXBP PE=4 SV=1
AM855716	LECH_CHICK (sp|P02707) Hepatic lectin OS=Gallus gallus PE=1 SV=1
AM855717	SREC2_HUMAN (sp|Q96GP6) Scavenger receptor class F member 2 OS=Homo sapiens GN=SCARF2 PE=1 SV=3
AM855718	[BBH] RAB9A_MOUSE (sp|Q9R0M6) Ras-related protein Rab-9A OS=Mus musculus GN=Rab9a PE=1 SV=1
AM855719	[BBH] ILVBL_DANRE (sp|Q6NV04) Acetolactate synthase-like protein OS=Danio rerio GN=ilvbl PE=2 SV=1
AM855720	[BBH] ALDOA_HUMAN (sp|P04075) Fructose-bisphosphate aldolase A OS=Homo sapiens GN=ALDOA PE=1 SV=2
AM855721	[BBH] PAN2_CHICK (sp|Q5F450) PAB-dependent poly(A)-specific ribonuclease subunit 2 OS=Gallus gallus GN=PAN2 PE=2 SV=1
AM855722	[BBH] PHLB1_RAT (sp|Q63312) Pleckstrin homology-like domain family B member 1 (Fragment) OS=Rattus norvegicus GN=Phldb1 PE=2 SV=2
AM855723	[BBH] GGNB2_CHICK (sp|Q6GVH4) Gametogenetin-binding protein 2 OS=Gallus gallus GN=GGNBP2 PE=2 SV=1
AM855724	GNAO_CAEEL (sp|P51875) Guanine nucleotide-binding protein G(o) subunit alpha OS=Caenorhabditis elegans GN=goa-1 PE=1 SV=3
AM855725	[BBH] UBE2N_PONAB (sp|Q5R7J6) Ubiquitin-conjugating enzyme E2 N OS=Pongo abelii GN=UBE2N PE=2 SV=1
AM855726	CNFNB_XENLA (sp|Q6DK99) Cornifelin homolog B OS=Xenopus laevis GN=cnfn-B PE=3 SV=1
AM855730	PRDX5_BOVIN (sp|Q9BGI1) Peroxiredoxin-5, mitochondrial OS=Bos taurus GN=PRDX5 PE=2 SV=2
AM855732	[BBH] CATA_RANRU (sp|Q9PWF7) Catalase OS=Rana rugosa GN=cat PE=2 SV=3
AM855734	[BBH] CT007_MOUSE (sp|A2APY7) Probable methyltransferase C20orf7 homolog OS=Mus musculus PE=2 SV=1
AM855735	ST1C2_HUMAN (sp|O00338) Sulfotransferase 1C2 OS=Homo sapiens GN=SULT1C2 PE=1 SV=1
AM855737	[BBH] L2EFL_DROME (sp|P82147) Protein lethal(2)essential for life OS=Drosophila melanogaster GN=l(2)efl PE=1 SV=1
AM855739	[BBH] THG1_BOVIN (sp|Q05B50) Probable tRNA(His) guanylyltransferase OS=Bos taurus GN=THG1L PE=2 SV=1
AM855741	HMGB3_MOUSE (sp|O54879) High mobility group protein B3 OS=Mus musculus GN=Hmgb3 PE=2 SV=3
AM855743	[BBH] MSI2H_MOUSE (sp|Q920Q6) RNA-binding protein Musashi homolog 2 OS=Mus musculus GN=Msi2 PE=1 SV=1
AM855746	[BBH] SRP19_DROME (sp|P49963) Signal recognition particle 19 kDa protein OS=Drosophila melanogaster GN=Srp19 PE=2 SV=2
AM855747	[BBH] LS14A_MOUSE (sp|Q8K2F8) LSM14 protein homolog A OS=Mus musculus GN=Lsm14a PE=1 SV=1
AM855748	TRI66_MOUSE (sp|Q924W6) Tripartite motif-containing protein 66 OS=Mus musculus GN=Trim66 PE=1 SV=2
AM855753	[BBH] MSRA2_ANASP (sp|Q8YWD8) Peptide methionine sulfoxide reductase msrA 2 OS=Anabaena sp. (strain PCC 7120) GN=msrA2 PE=3 SV=1
AM855754	ENPP6_HUMAN (sp|Q6UWR7) Ectonucleotide pyrophosphatase/phosphodiesterase family member 6 OS=Homo sapiens GN=ENPP6 PE=2 SV=2
AM855757	SAMH1_MOUSE (sp|Q60710) SAM domain and HD domain-containing protein 1 OS=Mus musculus GN=Samhd1 PE=1 SV=2
AM855758	[BBH] ALDOA_HUMAN (sp|P04075) Fructose-bisphosphate aldolase A OS=Homo sapiens GN=ALDOA PE=1 SV=2
AM855760	[BBH] GRHPR_HUMAN (sp|Q9UBQ7) Glyoxylate reductase/hydroxypyruvate reductase OS=Homo sapiens GN=GRHPR PE=1 SV=1
AM855761	[BBH] DBNL_BOVIN (sp|A6H7G2) Drebrin-like protein OS=Bos taurus GN=DBNL PE=2 SV=1
AM855763	[BBH] ALDOA_HUMAN (sp|P04075) Fructose-bisphosphate aldolase A OS=Homo sapiens GN=ALDOA PE=1 SV=2
AM855764	[BBH] Y4MH_RHISN (sp|P55567) Uncharacterized protein y4mH OS=Rhizobium sp. (strain NGR234) GN=y4mH PE=4 SV=1
AM855765	FMAR_DROME (sp|Q9VZW5) FMRFamide receptor OS=Drosophila melanogaster GN=FR PE=2 SV=1
AM855768	[BBH] RPC3_BOVIN (sp|Q2TBL4) DNA-directed RNA polymerase III subunit RPC3 OS=Bos taurus GN=POLR3C PE=2 SV=1
AM855770	NOTC1_MOUSE (sp|Q01705) Neurogenic locus notch homolog protein 1 OS=Mus musculus GN=Notch1 PE=1 SV=2
AM855771	[BBH] NETR_PANTR (sp|Q5G271) Neurotrypsin OS=Pan troglodytes GN=PRSS12 PE=3 SV=1
AM855772	[BBH] CCHL_CHICK (sp|Q5F339) Cytochrome c-type heme lyase OS=Gallus gallus GN=HCCS PE=2 SV=1
AM855775	NRF6_CAEEL (sp|Q09225) Nose resistant to fluoxetine protein 6 OS=Caenorhabditis elegans GN=nrf-6 PE=1 SV=3
AM855776	[BBH] ETFD_MOUSE (sp|Q921G7) Electron transfer flavoprotein-ubiquinone oxidoreductase, mitochondrial OS=Mus musculus GN=Etfdh PE=1 SV=1
AM855777	SPG20_MOUSE (sp|Q8R1X6) Spartin OS=Mus musculus GN=Spg20 PE=2 SV=1
AM855778	[BBH] DER_CHICK (sp|Q8JIS3) D-erythrulose reductase OS=Gallus gallus GN=DER PE=1 SV=1
AM855779	BTBD3_MOUSE (sp|P58545) BTB/POZ domain-containing protein 3 OS=Mus musculus GN=Btbd3 PE=2 SV=1
AM855785	[BBH] GRP75_CHICK (sp|Q5ZM98) Stress-70 protein, mitochondrial OS=Gallus gallus GN=HSPA9 PE=1 SV=1
AM855786	PCP_BOVIN (sp|Q2TA14) Lysosomal Pro-X carboxypeptidase OS=Bos taurus GN=PRCP PE=2 SV=1
AM855788	IAP3_NPVOP (sp|P41437) Apoptosis inhibitor 3 OS=Orgyia pseudotsugata multicapsid polyhedrosis virus GN=IAP3 PE=1 SV=1
AM855791	[BBH] U384_MOUSE (sp|Q9CPT5) UPF0384 protein CGI-117 homolog OS=Mus musculus GN=D13Wsu177e PE=2 SV=1
AM855794	[BBH] ALDOA_HUMAN (sp|P04075) Fructose-bisphosphate aldolase A OS=Homo sapiens GN=ALDOA PE=1 SV=2
AM855795	[BBH] TERA_RAT (sp|P46462) Transitional endoplasmic reticulum ATPase OS=Rattus norvegicus GN=Vcp PE=1 SV=3
AM855797	[BBH] PAWR_RAT (sp|Q62627) PRKC apoptosis WT1 regulator protein OS=Rattus norvegicus GN=Pawr PE=1 SV=1
AM855798	[BBH] RL5_STYCL (sp|Q26481) 60S ribosomal protein L5 OS=Styela clava GN=RPL5 PE=3 SV=3
AM855799	[BBH] CN050_RAT (sp|Q68FW6) Uncharacterized protein C14orf50 homolog OS=Rattus norvegicus PE=2 SV=1
AM855800	[BBH] ALDOA_HUMAN (sp|P04075) Fructose-bisphosphate aldolase A OS=Homo sapiens GN=ALDOA PE=1 SV=2
AM855804	ACSL5_RAT (sp|O88813) Long-chain-fatty-acid--CoA ligase 5 OS=Rattus norvegicus GN=Acsl5 PE=2 SV=1
AM855805	CR032_MOUSE (sp|Q91WE4) Uncharacterized protein C18orf32 homolog OS=Mus musculus PE=2 SV=1
AM855807	GDIB_HUMAN (sp|P50395) Rab GDP dissociation inhibitor beta OS=Homo sapiens GN=GDI2 PE=1 SV=2
AM855809	CASP7_MESAU (sp|P55214) Caspase-7 OS=Mesocricetus auratus GN=CASP7 PE=1 SV=1
AM855812	C1QL4_MOUSE (sp|Q4ZJM9) Complement C1q-like protein 4 OS=Mus musculus GN=C1ql4 PE=2 SV=1
AM855826	HXK1_MOUSE (sp|P17710) Hexokinase-1 OS=Mus musculus GN=Hk1 PE=1 SV=2
AM855830	WDR1_DROME (sp|Q9VU68) Putative actin-interacting protein 1 OS=Drosophila melanogaster GN=CG10724 PE=2 SV=1
AM855838	KLH28_MOUSE (sp|Q9CR40) Kelch-like protein 28 OS=Mus musculus GN=Klhl28 PE=2 SV=1
AM855841	CIB1_HUMAN (sp|Q99828) Calcium and integrin-binding protein 1 OS=Homo sapiens GN=CIB1 PE=1 SV=4
AM855847	P4HA1_BOVIN (sp|Q1RMU3) Prolyl 4-hydroxylase subunit alpha-1 OS=Bos taurus GN=P4HA1 PE=1 SV=1
AM855848	CAHD1_MOUSE (sp|Q6PDJ1) VWFA and cache domain-containing protein 1 OS=Mus musculus GN=Cachd1 PE=2 SV=1
AM855850	HNRPD_RAT (sp|Q9JJ54) Heterogeneous nuclear ribonucleoprotein D0 OS=Rattus norvegicus GN=Hnrnpd PE=2 SV=1
AM855857	WHRN_RAT (sp|Q810W9) Whirlin OS=Rattus norvegicus GN=Whrn PE=1 SV=1
AM855862	CCAPR_DROME (sp|Q868T3) Cardioacceleratory peptide receptor OS=Drosophila melanogaster GN=CcapR PE=1 SV=3
AM855863	OSR2_MOUSE (sp|Q91ZD1) Protein odd-skipped-related 2 OS=Mus musculus GN=Osr2 PE=2 SV=1
AM855870	SO4A1_HUMAN (sp|Q96BD0) Solute carrier organic anion transporter family member 4A1 OS=Homo sapiens GN=SLCO4A1 PE=1 SV=2
AM855871	ENPP6_MOUSE (sp|Q8BGN3) Ectonucleotide pyrophosphatase/phosphodiesterase family member 6 OS=Mus musculus GN=Enpp6 PE=2 SV=1
AM855872	VPS4B_PONAB (sp|Q5R658) Vacuolar protein sorting-associating protein 4B OS=Pongo abelii GN=VPS4B PE=2 SV=1
AM855874	CP17A_ICTPU (sp|O73853) Cytochrome P450 17A1 OS=Ictalurus punctatus GN=cyp17a1 PE=2 SV=1
AM855875	MEG10_XENTR (sp|A0JM12) Multiple epidermal growth factor-like domains 10 OS=Xenopus tropicalis GN=megf10 PE=2 SV=1
AM855881	STAR5_BOVIN (sp|A1A4M6) StAR-related lipid transfer protein 5 OS=Bos taurus GN=STARD5 PE=2 SV=1
AM855893	MOT10_HUMAN (sp|Q8TF71) Monocarboxylate transporter 10 OS=Homo sapiens GN=SLC16A10 PE=2 SV=1
AM855894	PRCM_XENTR (sp|Q66II5) Probable proline racemase OS=Xenopus tropicalis PE=2 SV=1
AM855902	CCAPR_DROME (sp|Q868T3) Cardioacceleratory peptide receptor OS=Drosophila melanogaster GN=CcapR PE=1 SV=3
AM855904	MFFB_DANRE (sp|Q7SZQ4) Mitochondrial fission factor homolog B OS=Danio rerio GN=zgc:66022 PE=1 SV=1
AM855909	S27A1_RAT (sp|P97849) Long-chain fatty acid transport protein 1 OS=Rattus norvegicus GN=Slc27a1 PE=2 SV=1
AM855914	CAD20_XENLA (sp|Q91838) Cadherin-20 OS=Xenopus laevis GN=cdh20 PE=2 SV=1
AM855922	ANK3_HUMAN (sp|Q12955) Ankyrin-3 OS=Homo sapiens GN=ANK3 PE=1 SV=1
AM855928	CBLN3_MOUSE (sp|Q9JHG0) Cerebellin-3 OS=Mus musculus GN=Cbln3 PE=1 SV=1
AM855929	HS12B_HUMAN (sp|Q96MM6) Heat shock 70 kDa protein 12B OS=Homo sapiens GN=HSPA12B PE=1 SV=2
AM855938	PGCA_CANFA (sp|Q28343) Aggrecan core protein OS=Canis familiaris GN=ACAN PE=2 SV=2
AM855941	ARPC5_MOUSE (sp|Q9CPW4) Actin-related protein 2/3 complex subunit 5 OS=Mus musculus GN=Arpc5 PE=2 SV=3
AM855949	KLHL2_MOUSE (sp|Q8JZP3) Kelch-like protein 2 OS=Mus musculus GN=Klhl2 PE=2 SV=1
AM855954	VIE1_BHV4D (sp|P27426) Probable E3 ubiquitin-protein ligase IE1 OS=Bovine herpesvirus 4 (strain DN-599) GN=IE1 PE=3 SV=1
AM855963	MEG11_HUMAN (sp|A6BM72) Multiple epidermal growth factor-like domains 11 OS=Homo sapiens GN=MEGF11 PE=2 SV=2
AM855964	CF168_HUMAN (sp|Q5TGI0) Uncharacterized protein C6orf168 OS=Homo sapiens GN=C6orf168 PE=2 SV=2
AM855968	GIMA8_HUMAN (sp|Q8ND71) GTPase IMAP family member 8 OS=Homo sapiens GN=GIMAP8 PE=1 SV=2
AM855979	ERD22_RAT (sp|Q5U305) ER lumen protein retaining receptor 2 OS=Rattus norvegicus GN=Kdelr2 PE=2 SV=1
AM855981	CASP_MOUSE (sp|P70403) Protein CASP OS=Mus musculus GN=Cux1 PE=2 SV=2
AM855989	MT_CRAVI (sp|P23038) Metallothionein OS=Crassostrea virginica PE=1 SV=3
AM855991	CCNG1_PIG (sp|Q52QT8) Cyclin-G1 OS=Sus scrofa GN=CCNG1 PE=2 SV=1
AM856000	PP2AB_RAT (sp|P62716) Serine/threonine-protein phosphatase 2A catalytic subunit beta isoform OS=Rattus norvegicus GN=Ppp2cb PE=2 SV=1
AM856004	WDR46_HUMAN (sp|O15213) WD repeat-containing protein 46 OS=Homo sapiens GN=WDR46 PE=1 SV=2
AM856014	EFTU_SCHPO (sp|Q9Y700) Elongation factor Tu, mitochondrial OS=Schizosaccharomyces pombe GN=tuf1 PE=2 SV=1
AM856016	MET_LOXAF (sp|Q108U6) Hepatocyte growth factor receptor OS=Loxodonta africana GN=MET PE=3 SV=1
AM856041	PPIB_BOVIN (sp|P80311) Peptidyl-prolyl cis-trans isomerase B OS=Bos taurus GN=PPIB PE=1 SV=3
AM856044	TC1D1_HUMAN (sp|Q8N7M0) Tctex1 domain-containing protein 1 OS=Homo sapiens GN=TCTEX1D1 PE=2 SV=2
AM856050	K1529_HUMAN (sp|Q9P1Z9) Uncharacterized protein KIAA1529 OS=Homo sapiens GN=KIAA1529 PE=1 SV=2
AM856051	SREC2_HUMAN (sp|Q96GP6) Scavenger receptor class F member 2 OS=Homo sapiens GN=SCARF2 PE=1 SV=3
AM856052	HS105_MOUSE (sp|Q61699) Heat shock protein 105 kDa OS=Mus musculus GN=Hsph1 PE=1 SV=2
AM856053	CATR_DUNSA (sp|P54213) Caltractin OS=Dunaliella salina PE=2 SV=1
AM856061	KLH14_CHICK (sp|Q5F3N5) Kelch-like protein 14 OS=Gallus gallus GN=KLHL14 PE=2 SV=1
AM856065	FADS2_BOVIN (sp|A4FV48) Fatty acid desaturase 2 OS=Bos taurus GN=FADS2 PE=2 SV=1
AM856066	ATRX_CAEEL (sp|Q9U7E0) Transcriptional regulator ATRX homolog OS=Caenorhabditis elegans GN=xnp-1 PE=1 SV=1
AM856067	CLC4E_MOUSE (sp|Q9R0Q8) C-type lectin domain family 4 member E OS=Mus musculus GN=Clec4e PE=2 SV=1
AM856070	NCOA4_HUMAN (sp|Q13772) Nuclear receptor coactivator 4 OS=Homo sapiens GN=NCOA4 PE=1 SV=1
AM856089	COBA1_HUMAN (sp|P12107) Collagen alpha-1(XI) chain OS=Homo sapiens GN=COL11A1 PE=1 SV=3
AM856095	OSTF1_XENLA (sp|Q7ZYG4) Osteoclast-stimulating factor 1 OS=Xenopus laevis GN=ostf1 PE=2 SV=1
AM856100	NBEA_DROME (sp|Q9W4E2) Neurobeachin OS=Drosophila melanogaster GN=rg PE=1 SV=2
AM856109	FUT2_RABIT (sp|Q10983) Galactoside 2-alpha-L-fucosyltransferase 2 OS=Oryctolagus cuniculus GN=FUT2 PE=2 SV=1
AM856112	PLC1_CAEEL (sp|Q93841) Putative 1-acyl-sn-glycerol-3-phosphate acyltransferase acl-1 OS=Caenorhabditis elegans GN=acl-1 PE=2 SV=2
AM856115	ANGL1_BOVIN (sp|Q1RMR1) Angiopoietin-related protein 1 OS=Bos taurus GN=ANGPTL1 PE=2 SV=1
AM856118	TCPD_RAT (sp|Q7TPB1) T-complex protein 1 subunit delta OS=Rattus norvegicus GN=Cct4 PE=1 SV=3
AM856124	MEIG1_NEMVE (sp|A7SMR0) Meiosis expressed gene 1 protein homolog OS=Nematostella vectensis GN=v1g237368 PE=3 SV=1
AM856125	HS12A_HUMAN (sp|O43301) Heat shock 70 kDa protein 12A OS=Homo sapiens GN=HSPA12A PE=2 SV=2
AM856135	SPATL_HUMAN (sp|Q96M53) Protein SPATIAL OS=Homo sapiens GN=SPATIAL PE=2 SV=2
AM856136	CBR1_RAT (sp|P47727) Carbonyl reductase [NADPH] 1 OS=Rattus norvegicus GN=Cbr1 PE=1 SV=2
AM856141	PROF4_HUMAN (sp|Q8NHR9) Profilin-4 OS=Homo sapiens GN=PFN4 PE=2 SV=1
AM856144	MEG10_XENTR (sp|A0JM12) Multiple epidermal growth factor-like domains 10 OS=Xenopus tropicalis GN=megf10 PE=2 SV=1
AM856148	CF060_HUMAN (sp|Q8NB25) Uncharacterized protein C6orf60 OS=Homo sapiens GN=C6orf60 PE=2 SV=3
AM856153	CPI1_PIG (sp|P35479) Leukocyte cysteine proteinase inhibitor 1 OS=Sus scrofa PE=1 SV=1
AM856164	FXL18_HUMAN (sp|Q96ME1) F-box/LRR-repeat protein 18 OS=Homo sapiens GN=FBXL18 PE=2 SV=2
AM856168	YAT7_RHOBL (sp|P05450) ATP synthase subunits region ORF 7 OS=Rhodopseudomonas blastica PE=4 SV=1
AM856172	CKS1_MOUSE (sp|P61025) Cyclin-dependent kinases regulatory subunit 1 OS=Mus musculus GN=Cks1b PE=2 SV=1
AM856173	CDIPT_HUMAN (sp|O14735) CDP-diacylglycerol--inositol 3-phosphatidyltransferase OS=Homo sapiens GN=CDIPT PE=1 SV=1
AM856177	PAR12_HUMAN (sp|Q9H0J9) Poly [ADP-ribose] polymerase 12 OS=Homo sapiens GN=PARP12 PE=1 SV=1
AM856178	YPT1_SCHPO (sp|P11620) GTP-binding protein ypt1 OS=Schizosaccharomyces pombe GN=ypt1 PE=1 SV=2
AM856183	ARID2_HUMAN (sp|Q68CP9) AT-rich interactive domain-containing protein 2 OS=Homo sapiens GN=ARID2 PE=1 SV=2
AM856184	YR617_MIMIV (sp|Q5UR67) Uncharacterized protein R617 OS=Acanthamoeba polyphaga mimivirus GN=MIMI_R617 PE=4 SV=1
AM856190	MYOV2_DANRE (sp|Q6P6E6) Myeloma overexpressed gene 2 protein homolog OS=Danio rerio GN=myeov2 PE=2 SV=2
AM856191	RAC1_RAT (sp|Q6RUV5) Ras-related C3 botulinum toxin substrate 1 OS=Rattus norvegicus GN=Rac1 PE=1 SV=1
AM856194	SREC2_MOUSE (sp|P59222) Scavenger receptor class F member 2 OS=Mus musculus GN=Scarf2 PE=1 SV=1
AM856196	RAB35_RAT (sp|Q5U316) Ras-related protein Rab-35 OS=Rattus norvegicus GN=Rab35 PE=2 SV=1
AM856211	CALM_METSE (sp|Q95NR9) Calmodulin OS=Metridium senile PE=1 SV=3
AM856216	SELM_XENLA (sp|Q6GP98) Selenoprotein M OS=Xenopus laevis GN=sepm PE=2 SV=2
AM856224	MCEE_HUMAN (sp|Q96PE7) Methylmalonyl-CoA epimerase, mitochondrial OS=Homo sapiens GN=MCEE PE=2 SV=1
AM856228	ARRD1_HUMAN (sp|Q8N5I2) Arrestin domain-containing protein 1 OS=Homo sapiens GN=ARRDC1 PE=2 SV=1
AM856229	CBR1_RAT (sp|P47727) Carbonyl reductase [NADPH] 1 OS=Rattus norvegicus GN=Cbr1 PE=1 SV=2
AM856234	NCOA4_HUMAN (sp|Q13772) Nuclear receptor coactivator 4 OS=Homo sapiens GN=NCOA4 PE=1 SV=1
AM856239	SC6A6_RAT (sp|P31643) Sodium- and chloride-dependent taurine transporter OS=Rattus norvegicus GN=Slc6a6 PE=2 SV=1
AM856242	FUCL_ANGAN (sp|Q7SIC1) Fucolectin OS=Anguilla anguilla PE=1 SV=1
AM856246	IAP1_DROME (sp|Q24306) Apoptosis 1 inhibitor OS=Drosophila melanogaster GN=th PE=1 SV=2
AM856249	NPY4R_RAT (sp|Q63447) Neuropeptide Y receptor type 4 OS=Rattus norvegicus GN=Ppyr1 PE=2 SV=1
AM856252	FUTSC_DROME (sp|Q9W596) Microtubule-associated protein futsch OS=Drosophila melanogaster GN=futsch PE=1 SV=3
AM856256	ST1C2_HUMAN (sp|O00338) Sulfotransferase 1C2 OS=Homo sapiens GN=SULT1C2 PE=1 SV=1
AM856265	HTXA_PSEST (sp|O69060) Probable alpha-ketoglutarate-dependent hypophosphite dioxygenase OS=Pseudomonas stutzeri GN=htxA PE=3 SV=1
AM856274	UB2D2_XENLA (sp|P62840) Ubiquitin-conjugating enzyme E2 D2 OS=Xenopus laevis GN=ube2d2 PE=2 SV=1
AM856278	MPEG1_PONAB (sp|Q5RBP9) Macrophage-expressed gene 1 protein OS=Pongo abelii GN=MPEG1 PE=2 SV=1
AM856283	CDC42_AEDAE (sp|Q16YG0) Cdc42 homolog OS=Aedes aegypti GN=Cdc42 PE=3 SV=1
AM856289	LIPR1_CANFA (sp|P06857) Pancreatic lipase-related protein 1 OS=Canis familiaris GN=PNLIPRP1 PE=1 SV=2
AM856291	NFKB1_MOUSE (sp|P25799) Nuclear factor NF-kappa-B p105 subunit OS=Mus musculus GN=Nfkb1 PE=1 SV=1
AM856306	NPC2_PANTR (sp|P61917) Epididymal secretory protein E1 OS=Pan troglodytes GN=NPC2 PE=2 SV=1
AM856309	NCAH_DROME (sp|P42325) Neurocalcin homolog OS=Drosophila melanogaster GN=Nca PE=1 SV=2
AM856313	LRIQ4_HUMAN (sp|A6NIV6) Leucine-rich repeat and IQ domain-containing protein 4 OS=Homo sapiens GN=LRRIQ4 PE=4 SV=2
AM856320	BDHA_RHIME (sp|O86034) D-beta-hydroxybutyrate dehydrogenase OS=Rhizobium meliloti GN=bdhA PE=3 SV=1
AM856333	LAMP1_RAT (sp|P14562) Lysosome-associated membrane glycoprotein 1 OS=Rattus norvegicus GN=Lamp1 PE=1 SV=1
AM856337	C1QT2_MOUSE (sp|Q9D8U4) Complement C1q tumor necrosis factor-related protein 2 OS=Mus musculus GN=C1qtnf2 PE=2 SV=1
AM856340	GLU2B_MOUSE (sp|O08795) Glucosidase 2 subunit beta OS=Mus musculus GN=Prkcsh PE=1 SV=1
AM856347	TRI45_HUMAN (sp|Q9H8W5) Tripartite motif-containing protein 45 OS=Homo sapiens GN=TRIM45 PE=1 SV=2
AM856348	CIB1_BOVIN (sp|Q17QE5) Calcium and integrin-binding protein 1 OS=Bos taurus GN=CIB1 PE=2 SV=1
AM856353	SYP2L_MOUSE (sp|Q8BWB1) Synaptopodin 2-like protein OS=Mus musculus GN=Synpo2l PE=2 SV=1
AM856354	ROST_DROME (sp|O44252) Protein rolling stone OS=Drosophila melanogaster GN=rost PE=2 SV=2
AM856363	ANXA7_BOVIN (sp|P20072) Annexin A7 OS=Bos taurus GN=ANXA7 PE=1 SV=2
AM856364	NFKB1_MOUSE (sp|P25799) Nuclear factor NF-kappa-B p105 subunit OS=Mus musculus GN=Nfkb1 PE=1 SV=1
AM856370	MDGA2_RAT (sp|P60756) MAM domain-containing glycosylphosphatidylinositol anchor protein 2 OS=Rattus norvegicus GN=Mdga2 PE=2 SV=1
AM856374	HYI_DANRE (sp|Q7T3H9) Putative hydroxypyruvate isomerase OS=Danio rerio GN=hyi PE=2 SV=2
AM856385	ELOV4_MACMU (sp|Q3S8M4) Elongation of very long chain fatty acids protein 4 OS=Macaca mulatta GN=ELOVL4 PE=3 SV=1
AM856387	CALM_STRIE (sp|Q8STF0) Calmodulin OS=Strongylocentrotus intermedius PE=2 SV=3
AM856388	FUTSC_DROME (sp|Q9W596) Microtubule-associated protein futsch OS=Drosophila melanogaster GN=futsch PE=1 SV=3
AM856389	EHF_MOUSE (sp|O70273) ETS homologous factor OS=Mus musculus GN=Ehf PE=2 SV=1
AM856397	YI011_HUMAN (sp|Q6ZQR2) Uncharacterized protein FLJ46082 OS=Homo sapiens PE=2 SV=1
AM856398	SORCN_PONAB (sp|Q5R4U9) Sorcin OS=Pongo abelii GN=SRI PE=2 SV=1
AM856400	RSMB_MOUSE (sp|P27048) Small nuclear ribonucleoprotein-associated protein B OS=Mus musculus GN=Snrpb PE=2 SV=1
AM856408	DYH7_HUMAN (sp|Q8WXX0) Dynein heavy chain 7, axonemal OS=Homo sapiens GN=DNAH7 PE=1 SV=1
AM856411	CATF_MOUSE (sp|Q9R013) Cathepsin F OS=Mus musculus GN=Ctsf PE=2 SV=1
AM856414	MAK_HUMAN (sp|P20794) Serine/threonine-protein kinase MAK OS=Homo sapiens GN=MAK PE=2 SV=2
AM856419	NU2M_LOCMI (sp|Q36426) NADH-ubiquinone oxidoreductase chain 2 OS=Locusta migratoria GN=ND2 PE=3 SV=1
AM856422	RDH7_RAT (sp|P55006) Retinol dehydrogenase 7 OS=Rattus norvegicus GN=Rdh7 PE=2 SV=1
AM856424	SELM_XENLA (sp|Q6GP98) Selenoprotein M OS=Xenopus laevis GN=sepm PE=2 SV=2
AM856426	UN93A_HUMAN (sp|Q86WB7) Protein unc-93 homolog A OS=Homo sapiens GN=UNC93A PE=2 SV=1
AM856429	T23O_XENLA (sp|Q5U4U6) Tryptophan 2,3-dioxygenase OS=Xenopus laevis GN=tdo2 PE=2 SV=1
AM856432	ZN707_HUMAN (sp|Q96C28) Zinc finger protein 707 OS=Homo sapiens GN=ZNF707 PE=2 SV=1
AM856433	EGFR_MOUSE (sp|Q01279) Epidermal growth factor receptor OS=Mus musculus GN=Egfr PE=1 SV=1
AM856434	MYG1_MOUSE (sp|Q9JK81) UPF0160 protein MYG1 OS=Mus musculus GN=Myg1 PE=2 SV=1
AM856438	PPT2A_XENLA (sp|Q6PCJ9) Lysosomal thioesterase PPT2-A OS=Xenopus laevis GN=ppt2-A PE=2 SV=1
AM856444	ARRD1_HUMAN (sp|Q8N5I2) Arrestin domain-containing protein 1 OS=Homo sapiens GN=ARRDC1 PE=2 SV=1
AM856453	ERD22_RAT (sp|Q5U305) ER lumen protein retaining receptor 2 OS=Rattus norvegicus GN=Kdelr2 PE=2 SV=1
AM856462	CF168_HUMAN (sp|Q5TGI0) Uncharacterized protein C6orf168 OS=Homo sapiens GN=C6orf168 PE=2 SV=2
AM856468	SAMH1_HUMAN (sp|Q9Y3Z3) SAM domain and HD domain-containing protein 1 OS=Homo sapiens GN=SAMHD1 PE=1 SV=2
AM856469	BTBD6_MOUSE (sp|Q8K2J9) BTB/POZ domain-containing protein 6 OS=Mus musculus GN=Btbd6 PE=2 SV=1
AM856478	GBRG4_CHICK (sp|P34904) Gamma-aminobutyric acid receptor subunit gamma-4 OS=Gallus gallus GN=GABRG4 PE=2 SV=1
AM856479	ANXA7_BOVIN (sp|P20072) Annexin A7 OS=Bos taurus GN=ANXA7 PE=1 SV=2
AM856489	WBS27_HUMAN (sp|Q8N6F8) Williams-Beuren syndrome chromosomal region 27 protein OS=Homo sapiens GN=WBSCR27 PE=2 SV=1
AM856492	HINT2_BOVIN (sp|Q8SQ21) Histidine triad nucleotide-binding protein 2 OS=Bos taurus GN=HINT2 PE=2 SV=1
AM856499	TM90B_MACFA (sp|Q4R532) Transmembrane protein 90B OS=Macaca fascicularis GN=TMEM90B PE=2 SV=1
AM856501	RSMB_MOUSE (sp|P27048) Small nuclear ribonucleoprotein-associated protein B OS=Mus musculus GN=Snrpb PE=2 SV=1
AM856504	YX0A_CAEEL (sp|Q11116) Uncharacterized protein C03B1.10 OS=Caenorhabditis elegans GN=C03B1.10 PE=4 SV=1
AM856506	DDX58_MOUSE (sp|Q6Q899) Probable ATP-dependent RNA helicase DDX58 OS=Mus musculus GN=Ddx58 PE=2 SV=1
AM856509	PLCG1_BOVIN (sp|P08487) 1-phosphatidylinositol-4,5-bisphosphate phosphodiesterase gamma-1 OS=Bos taurus GN=PLCG1 PE=1 SV=1
AM856510	PLMN_PIG (sp|P06867) Plasminogen OS=Sus scrofa GN=PLG PE=1 SV=3
AM856513	GNAO_GEOCY (sp|Q9XZV3) Guanine nucleotide-binding protein G(o) subunit alpha OS=Geodia cydonium PE=2 SV=3
AM856516	WDR33_HUMAN (sp|Q9C0J8) WD repeat-containing protein 33 OS=Homo sapiens GN=WDR33 PE=1 SV=2
AM856523	CALM_STRIE (sp|Q8STF0) Calmodulin OS=Strongylocentrotus intermedius PE=2 SV=3
AM856532	SC6A6_RAT (sp|P31643) Sodium- and chloride-dependent taurine transporter OS=Rattus norvegicus GN=Slc6a6 PE=2 SV=1
AM856533	MED30_AEDAE (sp|Q172Y1) Mediator of RNA polymerase II transcription subunit 30 OS=Aedes aegypti GN=MED30 PE=3 SV=1
AM856534	RHOJ_HUMAN (sp|Q9H4E5) Rho-related GTP-binding protein RhoJ OS=Homo sapiens GN=RHOJ PE=2 SV=1
AM856535	DHE3_HUMAN (sp|P00367) Glutamate dehydrogenase 1, mitochondrial OS=Homo sapiens GN=GLUD1 PE=1 SV=2
AM856539	TRIM2_MOUSE (sp|Q9ESN6) Tripartite motif-containing protein 2 OS=Mus musculus GN=Trim2 PE=2 SV=1
AM856542	DGKZ_MOUSE (sp|Q80UP3) Diacylglycerol kinase zeta OS=Mus musculus GN=Dgkz PE=1 SV=1
AM856549	PTPRA_RAT (sp|Q03348) Receptor-type tyrosine-protein phosphatase alpha OS=Rattus norvegicus GN=Ptpra PE=2 SV=1
AM856550	NEK8_MOUSE (sp|Q91ZR4) Serine/threonine-protein kinase Nek8 OS=Mus musculus GN=Nek8 PE=1 SV=1
AM856552	TRIM2_MOUSE (sp|Q9ESN6) Tripartite motif-containing protein 2 OS=Mus musculus GN=Trim2 PE=2 SV=1
AM856553	CRYL1_RAT (sp|Q811X6) Lambda-crystallin homolog OS=Rattus norvegicus GN=Cryl1 PE=2 SV=3
AM856559	CASP7_MESAU (sp|P55214) Caspase-7 OS=Mesocricetus auratus GN=CASP7 PE=1 SV=1
AM856560	SELK_XENTR (sp|Q01H83) Selenoprotein K OS=Xenopus tropicalis GN=selk PE=3 SV=2
AM856561	AP2M1_CHICK (sp|Q5ZMP6) AP-2 complex subunit mu-1 OS=Gallus gallus GN=AP2M1 PE=2 SV=1
AM856568	TC1D1_MOUSE (sp|Q9D5I4) Tctex1 domain-containing protein 1 OS=Mus musculus GN=Tctex1d1 PE=2 SV=1
AM856570	HRSL3_PONAB (sp|Q5R611) HRAS-like suppressor 3 OS=Pongo abelii GN=HRASLS3 PE=2 SV=1
AM856573	COL12_CHICK (sp|Q2LK54) Collectin-12 OS=Gallus gallus GN=COLEC12 PE=2 SV=1
AM856579	TRI45_HUMAN (sp|Q9H8W5) Tripartite motif-containing protein 45 OS=Homo sapiens GN=TRIM45 PE=1 SV=2
AM856580	PSB2_BOVIN (sp|Q5E9K0) Proteasome subunit beta type-2 OS=Bos taurus GN=PSMB2 PE=1 SV=1
AM856581	BZW1_RAT (sp|Q6P7P5) Basic leucine zipper and W2 domain-containing protein 1 OS=Rattus norvegicus GN=Bzw1 PE=2 SV=1
AM856585	CP11A_MESAU (sp|Q9EPT4) Cytochrome P450 11A1, mitochondrial OS=Mesocricetus auratus GN=CYP11A1 PE=2 SV=1
AM856586	TRI56_MOUSE (sp|Q80VI1) Tripartite motif-containing protein 56 OS=Mus musculus GN=Trim56 PE=1 SV=1
AM856589	TRI54_HUMAN (sp|Q9BYV2) Tripartite motif-containing protein 54 OS=Homo sapiens GN=TRIM54 PE=1 SV=3
AM856590	AMT1_CAEEL (sp|P54145) Putative ammonium transporter 1 OS=Caenorhabditis elegans GN=amt-1 PE=2 SV=1
AM856591	RASH_RAT (sp|P20171) GTPase HRas OS=Rattus norvegicus GN=Hras1 PE=1 SV=1
AM856595	BARH2_DROME (sp|Q24256) Homeobox protein B-H2 OS=Drosophila melanogaster GN=B-H2 PE=1 SV=3
AM856603	S15A4_HUMAN (sp|Q8N697) Solute carrier family 15 member 4 OS=Homo sapiens GN=SLC15A4 PE=2 SV=1
AM856604	SPB3_HUMAN (sp|P29508) Serpin B3 OS=Homo sapiens GN=SERPINB3 PE=1 SV=2
AM856608	GILT_HUMAN (sp|P13284) Gamma-interferon-inducible lysosomal thiol reductase OS=Homo sapiens GN=IFI30 PE=1 SV=2
AM856616	SREC2_HUMAN (sp|Q96GP6) Scavenger receptor class F member 2 OS=Homo sapiens GN=SCARF2 PE=1 SV=3
AM856621	NCL1_CAEEL (sp|P34611) B-box type zinc finger protein ncl-1 OS=Caenorhabditis elegans GN=ncl-1 PE=1 SV=1
AM856624	TRI45_MOUSE (sp|Q6PFY8) Tripartite motif-containing protein 45 OS=Mus musculus GN=Trim45 PE=2 SV=1
AM856625	CT011_HUMAN (sp|Q9NWU2) Protein C20orf11 OS=Homo sapiens GN=C20orf11 PE=1 SV=1
AM856626	CBAA1_DANRE (sp|A4IG32) Calcium-binding atopy-related autoantigen 1 OS=Danio rerio GN=cbara1 PE=2 SV=1
AM856627	ODPA_SMIMA (sp|P52900) Pyruvate dehydrogenase E1 component subunit alpha, mitochondrial (Fragment) OS=Sminthopsis macroura GN=PDHA PE=2 SV=1
AM856636	VPS45_RAT (sp|O08700) Vacuolar protein sorting-associated protein 45 OS=Rattus norvegicus GN=Vps45 PE=2 SV=1
AM856639	ARRD5_HUMAN (sp|A6NEK1) Arrestin domain-containing protein 5 OS=Homo sapiens GN=ARRDC5 PE=2 SV=1
AM856643	YR526_MIMIV (sp|Q5UQ83) Putative alpha/beta hydrolase R526 OS=Acanthamoeba polyphaga mimivirus GN=MIMI_R526 PE=1 SV=1
AM856649	NCAH_DROME (sp|P42325) Neurocalcin homolog OS=Drosophila melanogaster GN=Nca PE=1 SV=2
AM856651	SYHC_MOUSE (sp|Q61035) Histidyl-tRNA synthetase, cytoplasmic OS=Mus musculus GN=Hars PE=2 SV=1
AM856655	BAT38_CAEEL (sp|Q20681) BTB and MATH domain-containing protein 38 OS=Caenorhabditis elegans GN=bath-38 PE=2 SV=1
AM856660	F107B_HUMAN (sp|Q9H098) Protein FAM107B OS=Homo sapiens GN=FAM107B PE=2 SV=1
AM856661	WWOX_CHICK (sp|Q5F389) WW domain-containing oxidoreductase OS=Gallus gallus GN=WWOX PE=2 SV=2
AM856666	CASP2_RAT (sp|P55215) Caspase-2 OS=Rattus norvegicus GN=Casp2 PE=2 SV=3
AM856669	MEG10_MOUSE (sp|Q6DIB5) Multiple epidermal growth factor-like domains 10 OS=Mus musculus GN=Megf10 PE=1 SV=1
AM856670	APLP_LOCMI (sp|Q9U943) Apolipophorins OS=Locusta migratoria PE=1 SV=2
AM856678	TMEDA_RABIT (sp|Q28735) Transmembrane emp24 domain-containing protein 10 OS=Oryctolagus cuniculus GN=TMED10 PE=1 SV=1
AM856680	PGDH_RAT (sp|O08699) 15-hydroxyprostaglandin dehydrogenase [NAD+] OS=Rattus norvegicus GN=Hpgd PE=2 SV=2
AM856687	FUCTA_DROME (sp|Q9VUL9) Glycoprotein 3-alpha-L-fucosyltransferase A OS=Drosophila melanogaster GN=FucTA PE=1 SV=2
AM856688	KAPCA_SHEEP (sp|Q9MZD9) cAMP-dependent protein kinase catalytic subunit alpha OS=Ovis aries GN=PRKACA PE=1 SV=3
AM856689	DGKZ_MOUSE (sp|Q80UP3) Diacylglycerol kinase zeta OS=Mus musculus GN=Dgkz PE=1 SV=1
AM856690	YQA3_THEAQ (sp|P74897) Uncharacterized protein in QAH/OAS sulfhydrylase 3'region OS=Thermus aquaticus PE=3 SV=1
AM856693	UB2D2_XENLA (sp|P62840) Ubiquitin-conjugating enzyme E2 D2 OS=Xenopus laevis GN=ube2d2 PE=2 SV=1
AM856699	SPAT6_HUMAN (sp|Q9NWH7) Spermatogenesis-associated protein 6 OS=Homo sapiens GN=SPATA6 PE=1 SV=1
AM856711	HS12B_HUMAN (sp|Q96MM6) Heat shock 70 kDa protein 12B OS=Homo sapiens GN=HSPA12B PE=1 SV=2
AM856729	UB2D2_XENLA (sp|P62840) Ubiquitin-conjugating enzyme E2 D2 OS=Xenopus laevis GN=ube2d2 PE=2 SV=1
AM856740	LIN41_MOUSE (sp|Q1PSW8) Tripartite motif-containing protein 71 OS=Mus musculus GN=Trim71 PE=2 SV=1
AM856743	CACT_DROME (sp|Q03017) NF-kappa-B inhibitor cactus OS=Drosophila melanogaster GN=cact PE=1 SV=2
AM856748	UBCD1_DROME (sp|P25867) Ubiquitin-conjugating enzyme E2-17 kDa OS=Drosophila melanogaster GN=eff PE=1 SV=1
AM856751	CHIN_RAT (sp|P30337) N-chimaerin OS=Rattus norvegicus GN=Chn1 PE=2 SV=2
AM856752	PLS1_HUMAN (sp|O15162) Phospholipid scramblase 1 OS=Homo sapiens GN=PLSCR1 PE=1 SV=1
AM856756	LITAF_CHICK (sp|Q8QGW7) Lipopolysaccharide-induced tumor necrosis factor-alpha factor homolog OS=Gallus gallus GN=LITAF PE=2 SV=1
AM856765	BMP15_HUMAN (sp|O95972) Bone morphogenetic protein 15 OS=Homo sapiens GN=BMP15 PE=1 SV=2
AM856766	INX11_CAEEL (sp|Q23157) Innexin-11 OS=Caenorhabditis elegans GN=inx-11 PE=2 SV=1
AM856778	METK1_MOUSE (sp|Q91X83) S-adenosylmethionine synthetase isoform type-1 OS=Mus musculus GN=Mat1a PE=2 SV=1
AM856780	CP1A1_MACMU (sp|Q6GUR1) Cytochrome P450 1A1 OS=Macaca mulatta GN=CYP1A1 PE=2 SV=1
AM856789	GST_OMMSL (sp|P46088) Glutathione S-transferase OS=Ommastrephes sloanei PE=1 SV=1
AM856790	RAIN_MOUSE (sp|Q3U0S6) Ras-interacting protein 1 OS=Mus musculus GN=Rasip1 PE=1 SV=2
AM856793	FABPH_ONCMY (sp|O13008) Fatty acid-binding protein, heart OS=Oncorhynchus mykiss GN=fabp3 PE=2 SV=3
AM856794	SEVE_ECHGR (sp|Q24800) Severin OS=Echinococcus granulosus GN=AG8 PE=2 SV=3
AM856802	CKS1_MOUSE (sp|P61025) Cyclin-dependent kinases regulatory subunit 1 OS=Mus musculus GN=Cks1b PE=2 SV=1
AM856803	PTPRA_MOUSE (sp|P18052) Receptor-type tyrosine-protein phosphatase alpha OS=Mus musculus GN=Ptpra PE=1 SV=2
AM856804	FUCTA_DROME (sp|Q9VUL9) Glycoprotein 3-alpha-L-fucosyltransferase A OS=Drosophila melanogaster GN=FucTA PE=1 SV=2
AM856806	YI31B_YEAST (sp|Q7LHG5) Transposon Ty3-I Gag-Pol polyprotein OS=Saccharomyces cerevisiae GN=TY3B-I PE=3 SV=2
AM856807	CALM_CHLRE (sp|P04352) Calmodulin OS=Chlamydomonas reinhardtii PE=1 SV=2
AM856809	DZIP3_MOUSE (sp|Q7TPV2) E3 ubiquitin-protein ligase DZIP3 OS=Mus musculus GN=Dzip3 PE=2 SV=2
AM856828	LPHN2_HUMAN (sp|O95490) Latrophilin-2 OS=Homo sapiens GN=LPHN2 PE=2 SV=2
AM856831	TRIM2_MOUSE (sp|Q9ESN6) Tripartite motif-containing protein 2 OS=Mus musculus GN=Trim2 PE=2 SV=1
AM856834	TRRAP_MOUSE (sp|Q80YV3) Transformation/transcription domain-associated protein OS=Mus musculus GN=Trrap PE=1 SV=2
AM856837	NCAH_DROME (sp|P42325) Neurocalcin homolog OS=Drosophila melanogaster GN=Nca PE=1 SV=2
AM856845	KCC4_RAT (sp|P13234) Calcium/calmodulin-dependent protein kinase type IV OS=Rattus norvegicus GN=Camk4 PE=1 SV=3
AM856849	ZFP28_HUMAN (sp|Q8NHY6) Zinc finger protein 28 homolog OS=Homo sapiens GN=ZFP28 PE=1 SV=1
AM856850	KLF7_MOUSE (sp|Q99JB0) Krueppel-like factor 7 OS=Mus musculus GN=Klf7 PE=2 SV=1
AM856857	SEM5A_HUMAN (sp|Q13591) Semaphorin-5A OS=Homo sapiens GN=SEMA5A PE=1 SV=3
AM856864	CATF_MOUSE (sp|Q9R013) Cathepsin F OS=Mus musculus GN=Ctsf PE=2 SV=1
AM856869	TRIM3_RAT (sp|O70277) Tripartite motif-containing protein 3 OS=Rattus norvegicus GN=Trim3 PE=1 SV=1
AM856871	DDX49_HUMAN (sp|Q9Y6V7) Probable ATP-dependent RNA helicase DDX49 OS=Homo sapiens GN=DDX49 PE=2 SV=1
AM856875	GLRA1_DANRE (sp|O93430) Glycine receptor subunit alphaZ1 OS=Danio rerio GN=glra1 PE=2 SV=1
AM856876	TMEM2_DANRE (sp|A3KPQ7) Transmembrane protein 2 OS=Danio rerio GN=tmem2 PE=3 SV=1
AM856884	KLH35_MOUSE (sp|Q9CZ49) Kelch-like protein 35 OS=Mus musculus GN=Klhl35 PE=2 SV=1
AM856890	PPIL2_MOUSE (sp|Q9D787) Peptidyl-prolyl cis-trans isomerase-like 2 OS=Mus musculus GN=Ppil2 PE=2 SV=2
AM856894	IVD_MOUSE (sp|Q9JHI5) Isovaleryl-CoA dehydrogenase, mitochondrial OS=Mus musculus GN=Ivd PE=1 SV=1
AM856896	TIF1B_MOUSE (sp|Q62318) Transcription intermediary factor 1-beta OS=Mus musculus GN=Trim28 PE=1 SV=3
AM856898	SAMD7_HUMAN (sp|Q7Z3H4) Sterile alpha motif domain-containing protein 7 OS=Homo sapiens GN=SAMD7 PE=2 SV=1
AM856904	FUSIP_MOUSE (sp|Q9R0U0) FUS-interacting serine-arginine-rich protein 1 OS=Mus musculus GN=Fusip1 PE=1 SV=2
AM856905	CATF_MOUSE (sp|Q9R013) Cathepsin F OS=Mus musculus GN=Ctsf PE=2 SV=1
AM856917	CTTB2_ATEAB (sp|Q00PJ1) Cortactin-binding protein 2 OS=Atelerix albiventris GN=CTTNBP2 PE=3 SV=1
AM856931	AP2S1_RAT (sp|P62744) AP-2 complex subunit sigma-1 OS=Rattus norvegicus GN=Ap2s1 PE=2 SV=1
AM856939	WDR34_MOUSE (sp|Q5U4F6) WD repeat-containing protein 34 OS=Mus musculus GN=Wdr34 PE=2 SV=2
AM856940	GSTO1_HUMAN (sp|P78417) Glutathione transferase omega-1 OS=Homo sapiens GN=GSTO1 PE=1 SV=2
AM856943	PAR12_HUMAN (sp|Q9H0J9) Poly [ADP-ribose] polymerase 12 OS=Homo sapiens GN=PARP12 PE=1 SV=1
AM856948	GRP78_CHICK (sp|Q90593) 78 kDa glucose-regulated protein OS=Gallus gallus GN=HSPA5 PE=2 SV=1
AM856953	CD45_MOUSE (sp|P06800) Leukocyte common antigen OS=Mus musculus GN=Ptprc PE=1 SV=2
AM856955	LAP2_RAT (sp|Q62733) Lamina-associated polypeptide 2 isoform beta OS=Rattus norvegicus GN=Tmpo PE=1 SV=3
AM856959	GIMA4_HUMAN (sp|Q9NUV9) GTPase IMAP family member 4 OS=Homo sapiens GN=GIMAP4 PE=1 SV=1
AM856973	VLDLR_RABIT (sp|P35953) Very low-density lipoprotein receptor OS=Oryctolagus cuniculus GN=VLDLR PE=2 SV=1
AM856984	TRI63_HUMAN (sp|Q969Q1) E3 ubiquitin-protein ligase TRIM63 OS=Homo sapiens GN=TRIM63 PE=1 SV=1
AM856986	FZD5_XENLA (sp|P58421) Frizzled-5 OS=Xenopus laevis GN=fzd5 PE=2 SV=1
AM856988	MOG1_MOUSE (sp|Q9JIB0) Ran guanine nucleotide release factor OS=Mus musculus GN=Rangrf PE=1 SV=1
AM856990	CPNE7_HUMAN (sp|Q9UBL6) Copine-7 OS=Homo sapiens GN=CPNE7 PE=2 SV=1
AM856998	PTPRG_MOUSE (sp|Q05909) Receptor-type tyrosine-protein phosphatase gamma OS=Mus musculus GN=Ptprg PE=1 SV=1
AM857002	NLRC3_HUMAN (sp|Q7RTR2) Protein NLRC3 OS=Homo sapiens GN=NLRC3 PE=2 SV=2
AM857008	SDF2_BOVIN (sp|Q3SZ45) Stromal cell-derived factor 2 OS=Bos taurus GN=SDF2 PE=2 SV=1
AM857012	UNC87_CAEEL (sp|P37806) Protein unc-87 OS=Caenorhabditis elegans GN=unc-87 PE=1 SV=3
AM857014	OSGI2_HUMAN (sp|Q9Y236) Oxidative stress-induced growth inhibitor 2 OS=Homo sapiens GN=OSGIN2 PE=2 SV=1
AM857015	PAHX_CAEEL (sp|O62515) Probable phytanoyl-CoA dioxygenase OS=Caenorhabditis elegans GN=ZK550.6 PE=2 SV=2
AM857028	TRIM2_HUMAN (sp|Q9C040) Tripartite motif-containing protein 2 OS=Homo sapiens GN=TRIM2 PE=1 SV=1
AM857029	ANKY2_HUMAN (sp|Q8IV38) Ankyrin repeat and MYND domain-containing protein 2 OS=Homo sapiens GN=ANKMY2 PE=2 SV=1
AM857032	HECD1_HUMAN (sp|Q9ULT8) E3 ubiquitin-protein ligase HECTD1 OS=Homo sapiens GN=HECTD1 PE=1 SV=2
AM857038	MYS_AEQIR (sp|P24733) Myosin heavy chain, striated muscle OS=Aequipecten irradians PE=1 SV=1
AM857042	RNKA_DANRE (sp|Q0P467) Ribonuclease kappa-A OS=Danio rerio GN=rnaseka PE=3 SV=1
AM857045	HS12B_HUMAN (sp|Q96MM6) Heat shock 70 kDa protein 12B OS=Homo sapiens GN=HSPA12B PE=1 SV=2
AM857053	STX12_PONAB (sp|Q5RBW6) Syntaxin-12 OS=Pongo abelii GN=STX12 PE=2 SV=1
AM857057	PEAR1_HUMAN (sp|Q5VY43) Platelet endothelial aggregation receptor 1 OS=Homo sapiens GN=PEAR1 PE=1 SV=1
AM857061	TRI45_MOUSE (sp|Q6PFY8) Tripartite motif-containing protein 45 OS=Mus musculus GN=Trim45 PE=2 SV=1
AM857064	CALM2_BRAFL (sp|Q9XZP2) Calmodulin-2 OS=Branchiostoma floridae GN=CAM2 PE=2 SV=4
AM857074	QCR2_HUMAN (sp|P22695) Cytochrome b-c1 complex subunit 2, mitochondrial OS=Homo sapiens GN=UQCRC2 PE=1 SV=3
AM857075	LIPR3_HUMAN (sp|Q17RR3) Pancreatic lipase-related protein 3 OS=Homo sapiens GN=PNLIPRP3 PE=2 SV=1
AM857076	TRI33_MOUSE (sp|Q99PP7) E3 ubiquitin-protein ligase TRIM33 OS=Mus musculus GN=Trim33 PE=2 SV=2
AM857078	C1QT4_HUMAN (sp|Q9BXJ3) Complement C1q tumor necrosis factor-related protein 4 OS=Homo sapiens GN=C1QTNF4 PE=1 SV=2
AM857079	CALL_CAEEL (sp|P04630) Calmodulin-like protein OS=Caenorhabditis elegans GN=cal-1 PE=2 SV=1
AM857084	STAN_DROME (sp|Q9V5N8) Protocadherin-like wing polarity protein stan OS=Drosophila melanogaster GN=stan PE=1 SV=3
AM857090	PNKP_HUMAN (sp|Q96T60) Bifunctional polynucleotide phosphatase/kinase OS=Homo sapiens GN=PNKP PE=1 SV=1
AM857091	DUS14_HUMAN (sp|O95147) Dual specificity protein phosphatase 14 OS=Homo sapiens GN=DUSP14 PE=1 SV=1
[truncated: 10,791 more rows]
