# Supplementary material for: Generation and analysis of a 29,745 unique Expressed Sequence Tags from the Pacific oyster (Crassostrea gigas) assembled into a publicly accessible database: the GigasDatabase
Source: BMC Genomics. 2009 Jul 29;10:341. doi: 10.1186/1471-2164-10-341 (PMC2907693; doi:10.1186/1471-2164-10-341)
Supplement: Additional file 2 — in silico microsatellites in C. gigas ESTs. This table lists the 208 ESTs containing in silico microsatellites with, for each sequence, the corresponding motif, the number of repeats, the start and the end position, and the sequence of the in silico microsatellite. [file 1471-2164-10-341-S2.xls]

## Sheet: Feuil1
GenBank accession number	Motif	Number of repeats	Start position	End Position	Sequence
AJ565559	GA	33	1	66	GAGAGAGAGAGAGAGAGAGAGAGAGAGAGAGAGAGAGAGAGAGAGAGAGAGAGAGAGAGAGAGAGA
AM237788	GA	11	403	424	GAGAGAGAGAGAGAGAGAGAGA
AY713404	TC	18	270	305	TCTCTCTCTCTCTCTCTCTCTCTCTCTCTCTCTCTC
BG467438	AG	16	546	577	AGAGAGAGAGAGAGAGAGAGAGAGAGAGAGAG
BM986697	TA	27	409	462	TATATATATATATATATATATATATATATATATATATATATATATATATATATA
BQ426316	GA	13	1	26	GAGAGAGAGAGAGAGAGAGAGAGAGA
BQ426426	AG	18	88	123	AGAGAGAGAGAGAGAGAGAGAGAGAGAGAGAGAGAG
BQ426454	AG	19	435	472	AGAGAGAGAGAGAGAGAGAGAGAGAGAGAGAGAGAGAG
BQ426478	AG	23	10	55	AGAGAGAGAGAGAGAGAGAGAGAGAGAGAGAGAGAGAGAGAGAGAG
BQ426580	GA	11	1	22	GAGAGAGAGAGAGAGAGAGAGA
BQ426766	TC	19	452	489	TCTCTCTCTCTCTCTCTCTCTCTCTCTCTCTCTCTCTC
BQ426912	TATT	5	112	131	TATTTATTTATTTATTTATT
BQ426922	CT	17	70	103	CTCTCTCTCTCTCTCTCTCTCTCTCTCTCTCTCT
BQ427164	TC	15	66	95	TCTCTCTCTCTCTCTCTCTCTCTCTCTCTC
BQ427184	CT	24	9	56	CTCTCTCTCTCTCTCTCTCTCTCTCTCTCTCTCTCTCTCTCTCTCTCT
BQ427237	GA	19	1	38	GAGAGAGAGAGAGAGAGAGAGAGAGAGAGAGAGAGAGA
BQ427279	TC	12	1	24	TCTCTCTCTCTCTCTCTCTCTCTC
BQ427321	GA	22	447	490	GAGAGAGAGAGAGAGAGAGAGAGAGAGAGAGAGAGAGAGAGAGA
CB617420	GG	13	211	236	GGGGGGGGGGGGGGGGGGGGGGGGGG
CB617513	AG	16	1122	1153	AGAGAGAGAGAGAGAGAGAGAGAGAGAGAGAG
AM853357	TAAA	5	706	725	TAAATAAATAAATAAATAAA
AM853360	GATT	6	265	288	GATTGATTGATTGATTGATTGATT
AM853406	ATCA	5	837	856	ATCAATCAATCAATCAATCA
AM853784	AGGAT	5	728	752	AGGATAGGATAGGATAGGATAGGAT
AM853802	GA	22	1034	1077	GAGAGAGAGAGAGAGAGAGAGAGAGAGAGAGAGAGAGAGAGAGA
AM854072	TG	11	251	272	TGTGTGTGTGTGTGTGTGTGTG
AM854128	GTCT	5	236	255	GTCTGTCTGTCTGTCTGTCT
AM854154	CC	17	701	734	CCCCCCCCCCCCCCCCCCCCCCCCCCCCCCCCCC
AM854296	GA	13	882	907	GAGAGAGAGAGAGAGAGAGAGAGAGA
AM854484	AG	21	881	922	AGAGAGAGAGAGAGAGAGAGAGAGAGAGAGAGAGAGAGAGAG
AM854505	GTCT	5	448	467	GTCTGTCTGTCTGTCTGTCT
AM854574	GA	26	335	386	GAGAGAGAGAGAGAGAGAGAGAGAGAGAGAGAGAGAGAGAGAGAGAGAGAGA
AM854894	TC	26	142	193	TCTCTCTCTCTCTCTCTCTCTCTCTCTCTCTCTCTCTCTCTCTCTCTCTCTC
AM855013	GCGA	6	657	680	GCGAGCGAGCGAGCGAGCGAGCGA
AM855222	TC	17	512	545	TCTCTCTCTCTCTCTCTCTCTCTCTCTCTCTCTC
AM855306	CT	14	249	276	CTCTCTCTCTCTCTCTCTCTCTCTCTCT
AM855372	GA	13	194	219	GAGAGAGAGAGAGAGAGAGAGAGAGA
AM855766	ATG	7	85	105	ATGATGATGATGATGATGATG
AM855924	CT	16	44	75	CTCTCTCTCTCTCTCTCTCTCTCTCTCTCTCT
AM855942	GACA	5	747	766	GACAGACAGACAGACAGACA
AM856026	TC	22	215	258	TCTCTCTCTCTCTCTCTCTCTCTCTCTCTCTCTCTCTCTCTCTC
AM856195	AAC	7	327	347	AACAACAACAACAACAACAAC
AM856346	ATGT	6	689	712	ATGTATGTATGTATGTATGTATGT
AM856446	AG	18	837	872	AGAGAGAGAGAGAGAGAGAGAGAGAGAGAGAGAGAG
AM856504	TCCA	6	524	547	TCCATCCATCCATCCATCCATCCA
AM856577	TTGAT	4	984	1003	TTGATTTGATTTGATTTGAT
AM856783	TGTTT	6	300	329	TGTTTTGTTTTGTTTTGTTTTGTTTTGTTT
AM856807	AG	31	669	730	AGAGAGAGAGAGAGAGAGAGAGAGAGAGAGAGAGAGAGAGAGAGAGAGAGAGAGAGAGAGAG
AM856825	GA	17	113	146	GAGAGAGAGAGAGAGAGAGAGAGAGAGAGAGAGA
AM856933	AG	20	819	858	AGAGAGAGAGAGAGAGAGAGAGAGAGAGAGAGAGAGAGAG
AM857068	GA	27	974	1027	GAGAGAGAGAGAGAGAGAGAGAGAGAGAGAGAGAGAGAGAGAGAGAGAGAGAGA
AM857087	CAATG	5	590	614	CAATGCAATGCAATGCAATGCAATG
AM857436	TC	16	667	698	TCTCTCTCTCTCTCTCTCTCTCTCTCTCTCTC
AM857534	GT	12	186	209	GTGTGTGTGTGTGTGTGTGTGTGT
AM857538	GA	23	805	850	GAGAGAGAGAGAGAGAGAGAGAGAGAGAGAGAGAGAGAGAGAGAGA
AM857696	CTAAC	5	18	42	CTAACCTAACCTAACCTAACCTAAC
AM858471	GA	16	423	454	GAGAGAGAGAGAGAGAGAGAGAGAGAGAGAGA
AM858475	GA	19	207	244	GAGAGAGAGAGAGAGAGAGAGAGAGAGAGAGAGAGAGA
AM858556	ATG	10	363	392	ATGATGATGATGATGATGATGATGATGATG
AM859003	AG	25	40	89	AGAGAGAGAGAGAGAGAGAGAGAGAGAGAGAGAGAGAGAGAGAGAGAGAG
AM859646	AGAAA	4	210	229	AGAAAAGAAAAGAAAAGAAA
AM859896	CAT	7	91	111	CATCATCATCATCATCATCAT
AM859965	CT	14	357	384	CTCTCTCTCTCTCTCTCTCTCTCTCTCT
AM860184	GACA	5	183	202	GACAGACAGACAGACAGACA
AM860186	TG	12	158	181	TGTGTGTGTGTGTGTGTGTGTGTG
AM861188	GA	14	243	270	GAGAGAGAGAGAGAGAGAGAGAGAGAGA
AM861431	AG	10	321	340	AGAGAGAGAGAGAGAGAGAG
AM862122	GA	10	368	387	GAGAGAGAGAGAGAGAGAGA
AM862960	TGAT	5	134	153	TGATTGATTGATTGATTGAT
AM864189	TGGTT	4	328	347	TGGTTTGGTTTGGTTTGGTT
AM865183	TGT	7	103	123	TGTTGTTGTTGTTGTTGTTGT
AM865282	CTCA	6	512	535	CTCACTCACTCACTCACTCACTCA
AM865318	GTT	8	4	27	GTTGTTGTTGTTGTTGTTGTTGTT
AM866044	TGA	7	260	280	TGATGATGATGATGATGATGA
AM866097	AG	11	421	442	AGAGAGAGAGAGAGAGAGAGAG
AM866636	TC	17	473	506	TCTCTCTCTCTCTCTCTCTCTCTCTCTCTCTCTC
AM867405	AC	17	41	74	ACACACACACACACACACACACACACACACACAC
AM867525	TG	13	451	476	TGTGTGTGTGTGTGTGTGTGTGTGTG
AM867943	AG	16	374	405	AGAGAGAGAGAGAGAGAGAGAGAGAGAGAGAG
AM868567	CT	11	762	783	CTCTCTCTCTCTCTCTCTCTCT
AM869036	AGGAG	5	44	68	AGGAGAGGAGAGGAGAGGAGAGGAG
AM869267	CT	13	530	555	CTCTCTCTCTCTCTCTCTCTCTCTCT
AM869426	AG	10	461	480	AGAGAGAGAGAGAGAGAGAG
CK172433	TC	16	75	106	TCTCTCTCTCTCTCTCTCTCTCTCTCTCTCTC
CX069224	GTT	7	6	26	GTTGTTGTTGTTGTTGTTGTT
ES789174	GG	10	430	449	GGGGGGGGGGGGGGGGGGGG
ES789815	GG	11	103	124	GGGGGGGGGGGGGGGGGGGGGG
ES789895	GA	27	134	187	GAGAGAGAGAGAGAGAGAGAGAGAGAGAGAGAGAGAGAGAGAGAGAGAGAGAGA
CU683034	TC	17	168	201	TCTCTCTCTCTCTCTCTCTCTCTCTCTCTCTCTC
CU682571	GA	24	487	534	GAGAGAGAGAGAGAGAGAGAGAGAGAGAGAGAGAGAGAGAGAGAGAGA
CU683405	GT	10	1697	1716	GTGTGTGTGTGTGTGTGTGT
CU683368	GGC	7	965	985	GGCGGCGGCGGCGGCGGCGGC
CU683675	CT	16	107	138	CTCTCTCTCTCTCTCTCTCTCTCTCTCTCTCT
CU684139	AG	20	533	572	AGAGAGAGAGAGAGAGAGAGAGAGAGAGAGAGAGAGAGAG
CU684294	AG	23	1	46	AGAGAGAGAGAGAGAGAGAGAGAGAGAGAGAGAGAGAGAGAGAGAG
CU684108	AG	30	8	67	AGAGAGAGAGAGAGAGAGAGAGAGAGAGAGAGAGAGAGAGAGAGAGAGAGAGAGAGAGAG
CU684454	GA	22	1471	1514	GAGAGAGAGAGAGAGAGAGAGAGAGAGAGAGAGAGAGAGAGAGA
CU684921	AAG	14	340	381	AAGAAGAAGAAGAAGAAGAAGAAGAAGAAGAAGAAGAAGAAG
CU984349	GTCT	6	284	307	GTCTGTCTGTCTGTCTGTCTGTCT
CU984382	AG	20	634	673	AGAGAGAGAGAGAGAGAGAGAGAGAGAGAGAGAGAGAGAG
CU986385	ATG	14	565	606	ATGATGATGATGATGATGATGATGATGATGATGATGATGATG
CU986763	TCA	7	37	57	TCATCATCATCATCATCATCA
CU986851	AG	13	642	667	AGAGAGAGAGAGAGAGAGAGAGAGAG
CU987331	AG	15	132	161	AGAGAGAGAGAGAGAGAGAGAGAGAGAGAG
CU987918	TGA	7	736	756	TGATGATGATGATGATGATGA
CU987947	GT	10	551	570	GTGTGTGTGTGTGTGTGTGT
CU988473	GA	20	436	475	GAGAGAGAGAGAGAGAGAGAGAGAGAGAGAGAGAGAGAGA
CU988650	AG	10	793	812	AGAGAGAGAGAGAGAGAGAG
CU983987	GA	20	332	371	GAGAGAGAGAGAGAGAGAGAGAGAGAGAGAGAGAGAGAGA
CU984008	AG	12	1088	1111	AGAGAGAGAGAGAGAGAGAGAGAG
CU984095	TC	13	302	327	TCTCTCTCTCTCTCTCTCTCTCTCTC
CU984128	TG	19	1022	1059	TGTGTGTGTGTGTGTGTGTGTGTGTGTGTGTGTGTGTG
CU984143	GA	15	837	866	GAGAGAGAGAGAGAGAGAGAGAGAGAGAGA
CU989304	AG	18	219	254	AGAGAGAGAGAGAGAGAGAGAGAGAGAGAGAGAGAG
CU989446	AG	11	833	854	AGAGAGAGAGAGAGAGAGAGAG
CU989737	TC	16	585	616	TCTCTCTCTCTCTCTCTCTCTCTCTCTCTCTC
CU989828	AG	18	709	744	AGAGAGAGAGAGAGAGAGAGAGAGAGAGAGAGAGAG
CU989837	ATC	7	760	780	ATCATCATCATCATCATCATC
CU990303	TC	13	718	743	TCTCTCTCTCTCTCTCTCTCTCTCTC
CU990334	AG	13	447	472	AGAGAGAGAGAGAGAGAGAGAGAGAG
CU990370	GA	12	408	431	GAGAGAGAGAGAGAGAGAGAGAGA
CU990589	GA	19	771	808	GAGAGAGAGAGAGAGAGAGAGAGAGAGAGAGAGAGAGA
CU991230	GA	18	217	252	GAGAGAGAGAGAGAGAGAGAGAGAGAGAGAGAGAGA
CU991267	TC	12	101	124	TCTCTCTCTCTCTCTCTCTCTCTC
CU991694	AATA	5	769	788	AATAAATAAATAAATAAATA
CU992446	GA	11	575	596	GAGAGAGAGAGAGAGAGAGAGA
CU993393	AG	11	58	79	AGAGAGAGAGAGAGAGAGAGAG
CU997052	TG	10	333	352	TGTGTGTGTGTGTGTGTGTG
CU996700	TC	18	39	74	TCTCTCTCTCTCTCTCTCTCTCTCTCTCTCTCTCTC
CU995733	TTTCG	4	192	211	TTTCGTTTCGTTTCGTTTCG
CU995756	ATG	11	299	331	ATGATGATGATGATGATGATGATGATGATGATG
CU995422	GGATA	4	555	574	GGATAGGATAGGATAGGATA
CU995565	GA	25	717	766	GAGAGAGAGAGAGAGAGAGAGAGAGAGAGAGAGAGAGAGAGAGAGAGAGA
CU994971	GA	10	795	814	GAGAGAGAGAGAGAGAGAGA
CU994180	TC	15	400	429	TCTCTCTCTCTCTCTCTCTCTCTCTCTCTC
CU994183	TGTT	7	370	397	TGTTTGTTTGTTTGTTTGTTTGTTTGTT
CU990685	AG	16	226	257	AGAGAGAGAGAGAGAGAGAGAGAGAGAGAGAG
CU990798	AG	10	706	725	AGAGAGAGAGAGAGAGAGAG
CU997961	AG	26	270	321	AGAGAGAGAGAGAGAGAGAGAGAGAGAGAGAGAGAGAGAGAGAGAGAGAGAG
CU998208	AG	13	129	154	AGAGAGAGAGAGAGAGAGAGAGAGAG
CU998215	TGTT	7	415	442	TGTTTGTTTGTTTGTTTGTTTGTTTGTT
CU992213	AGA	8	277	300	AGAAGAAGAAGAAGAAGAAGAAGA
CU992922	GA	29	562	619	GAGAGAGAGAGAGAGAGAGAGAGAGAGAGAGAGAGAGAGAGAGAGAGAGAGAGAGAGA
CU993748	AG	24	246	293	AGAGAGAGAGAGAGAGAGAGAGAGAGAGAGAGAGAGAGAGAGAGAGAG
CU997603	TG	11	447	468	TGTGTGTGTGTGTGTGTGTGTG
CU998450	TC	19	949	986	TCTCTCTCTCTCTCTCTCTCTCTCTCTCTCTCTCTCTC
CU998738	GT	32	4	67	GTGTGTGTGTGTGTGTGTGTGTGTGTGTGTGTGTGTGTGTGTGTGTGTGTGTGTGTGTGTGTGT
CU998976	CCA	7	164	184	CCACCACCACCACCACCACCA
CU999241	CT	23	7	52	CTCTCTCTCTCTCTCTCTCTCTCTCTCTCTCTCTCTCTCTCTCTCT
CU999533	GA	16	614	645	GAGAGAGAGAGAGAGAGAGAGAGAGAGAGAGA
CU999591	GA	14	676	703	GAGAGAGAGAGAGAGAGAGAGAGAGAGA
CU999775	AG	14	45	72	AGAGAGAGAGAGAGAGAGAGAGAGAGAG
CU999910	ACC	9	156	182	ACCACCACCACCACCACCACCACCACC
FP000707	CT	19	568	605	CTCTCTCTCTCTCTCTCTCTCTCTCTCTCTCTCTCTCT
FP000825	GA	40	6	85	GAGAGAGAGAGAGAGAGAGAGAGAGAGAGAGAGAGAGAGAGAGAGAGAGAGAGAGAGAGAGAGAGAGAGAGAGAGAGAGA
FP000968	GA	26	4	55	GAGAGAGAGAGAGAGAGAGAGAGAGAGAGAGAGAGAGAGAGAGAGAGAGAGA
FP001329	CT	17	4	37	CTCTCTCTCTCTCTCTCTCTCTCTCTCTCTCTCT
FP001953	TC	21	415	456	TCTCTCTCTCTCTCTCTCTCTCTCTCTCTCTCTCTCTCTCTC
FP003714	TC	11	4	25	TCTCTCTCTCTCTCTCTCTCTC
FP003845	TG	11	281	302	TGTGTGTGTGTGTGTGTGTGTG
FP004026	GA	14	236	263	GAGAGAGAGAGAGAGAGAGAGAGAGAGA
FP004297	CT	11	4	25	CTCTCTCTCTCTCTCTCTCTCT
FP004367	AG	19	447	484	AGAGAGAGAGAGAGAGAGAGAGAGAGAGAGAGAGAGAG
FP005373	TC	23	4	49	TCTCTCTCTCTCTCTCTCTCTCTCTCTCTCTCTCTCTCTCTCTCTC
FP005381	CT	24	4	51	CTCTCTCTCTCTCTCTCTCTCTCTCTCTCTCTCTCTCTCTCTCTCTCT
FP005562	GA	20	217	256	GAGAGAGAGAGAGAGAGAGAGAGAGAGAGAGAGAGAGAGA
FP006305	GA	11	381	402	GAGAGAGAGAGAGAGAGAGAGA
FP006495	TC	18	4	39	TCTCTCTCTCTCTCTCTCTCTCTCTCTCTCTCTCTC
FP006595	TATC	14	415	470	TATCTATCTATCTATCTATCTATCTATCTATCTATCTATCTATCTATCTATCTATC
FP006650	AT	10	36	55	ATATATATATATATATATAT
FP006824	GA	16	14	45	GAGAGAGAGAGAGAGAGAGAGAGAGAGAGAGA
FP006875	GA	21	146	187	GAGAGAGAGAGAGAGAGAGAGAGAGAGAGAGAGAGAGAGAGA
FP006889	AG	11	373	394	AGAGAGAGAGAGAGAGAGAGAG
FP006964	GA	13	33	58	GAGAGAGAGAGAGAGAGAGAGAGAGA
FP007152	AG	16	643	674	AGAGAGAGAGAGAGAGAGAGAGAGAGAGAGAG
FP007233	AG	18	162	197	AGAGAGAGAGAGAGAGAGAGAGAGAGAGAGAGAGAG
FP007294	GA	10	792	811	GAGAGAGAGAGAGAGAGAGA
FP007337	GA	10	26	45	GAGAGAGAGAGAGAGAGAGA
FP007917	GA	16	324	355	GAGAGAGAGAGAGAGAGAGAGAGAGAGAGAGA
FP008463	AG	23	235	280	AGAGAGAGAGAGAGAGAGAGAGAGAGAGAGAGAGAGAGAGAGAGAG
FP008938	AG	20	142	181	AGAGAGAGAGAGAGAGAGAGAGAGAGAGAGAGAGAGAGAG
FP009214	AG	31	197	258	AGAGAGAGAGAGAGAGAGAGAGAGAGAGAGAGAGAGAGAGAGAGAGAGAGAGAGAGAGAGAG
FP009243	TC	16	8	39	TCTCTCTCTCTCTCTCTCTCTCTCTCTCTCTC
FP009264	GA	25	481	530	GAGAGAGAGAGAGAGAGAGAGAGAGAGAGAGAGAGAGAGAGAGAGAGAGA
FP009341	CT	13	13	38	CTCTCTCTCTCTCTCTCTCTCTCTCT
FP009348	GA	19	4	41	GAGAGAGAGAGAGAGAGAGAGAGAGAGAGAGAGAGAGA
FP009615	GA	11	49	70	GAGAGAGAGAGAGAGAGAGAGA
FP009630	GA	27	4	57	GAGAGAGAGAGAGAGAGAGAGAGAGAGAGAGAGAGAGAGAGAGAGAGAGAGAGA
FP009751	GA	17	158	191	GAGAGAGAGAGAGAGAGAGAGAGAGAGAGAGAGA
FP009791	CT	19	5	42	CTCTCTCTCTCTCTCTCTCTCTCTCTCTCTCTCTCTCT
FP009925	AG	21	64	105	AGAGAGAGAGAGAGAGAGAGAGAGAGAGAGAGAGAGAGAGAG
FP010192	GA	27	2	55	GAGAGAGAGAGAGAGAGAGAGAGAGAGAGAGAGAGAGAGAGAGAGAGAGAGAGA
FP010205	CT	21	532	573	CTCTCTCTCTCTCTCTCTCTCTCTCTCTCTCTCTCTCTCTCT
FP010707	GAA	7	110	130	GAAGAAGAAGAAGAAGAAGAA
FP010969	GA	23	618	663	GAGAGAGAGAGAGAGAGAGAGAGAGAGAGAGAGAGAGAGAGAGAGA
FP011016	GA	15	124	153	GAGAGAGAGAGAGAGAGAGAGAGAGAGAGA
FP011161	GA	13	487	512	GAGAGAGAGAGAGAGAGAGAGAGAGA
FP011242	AG	12	399	422	AGAGAGAGAGAGAGAGAGAGAGAG
FP011361	GA	21	21	62	GAGAGAGAGAGAGAGAGAGAGAGAGAGAGAGAGAGAGAGAGA
FP011588	GA	18	4	39	GAGAGAGAGAGAGAGAGAGAGAGAGAGAGAGAGAGA
FP011802	AG	11	417	438	AGAGAGAGAGAGAGAGAGAGAG
FP011843	AAG	17	291	341	AAGAAGAAGAAGAAGAAGAAGAAGAAGAAGAAGAAGAAGAAGAAGAAGAAG
FP012177	GTT	8	6	29	GTTGTTGTTGTTGTTGTTGTTGTT
FP012187	TA	12	840	863	TATATATATATATATATATATATA
FP002178	CT	15	21	50	CTCTCTCTCTCTCTCTCTCTCTCTCTCTCT
FP002644	GAA	13	126	164	GAAGAAGAAGAAGAAGAAGAAGAAGAAGAAGAAGAAGAA
FP002667	AG	20	258	297	AGAGAGAGAGAGAGAGAGAGAGAGAGAGAGAGAGAGAGAG
FP002734	CT	22	5	48	CTCTCTCTCTCTCTCTCTCTCTCTCTCTCTCTCTCTCTCTCTCT
